# Supplementary material for: A unit process log reduction database for water reuse practitioners
Source: Water Res X. 2024 May 8;23:100226. doi: 10.1016/j.wroa.2024.100226 (PMC11101967; doi:10.1016/j.wroa.2024.100226)
Supplement: Supplementary file 1 [file mmc1.xlsx]

## Sheet: TOC
	A Unit Process Log Removal Database for Water Reuse Practitioners: Supplemental Materials
	Table of Contents
	Terminology	Description of column headings on LRVs and LRCs tabs
	LRVs	Summary of unit process LRVs and relevant attributes
	LRCs	Summary of unit process LRCs and relevant requirements
	Data Summary	Summary statistics for number of data points collected to date
	Table 1	Table 1 of manuscript
	Figures 1-3	Figures 1-3 of manuscript
	References	Cited references

## Sheet: Terminology
	LRV Table				LRC Table
	Category	Column	Description		Category	Column	Description
		ID	Unique ID used for calculation and lookup purposes			ID	Unique ID used for calculation and lookup purposes
		Source	Source document			Source	Source document
		Unit Process	Unit process			Unit Process	Unit process
		Brief Description of Unit Process	Unit process description		Membranes	Pore Size Measure	Pore size measure (e.g., nominal, maximum, absolute)
		Location	Location of study			Membrane Pore Size (um)	Membrane Pore Size (um)
		Source Water	Primary source water			Molecular Weight Cutoff (Da)	Molecular Weight Cutoff (Da)
		Influent	Influent to unit process, if different than source water			Transmembrane Pressure (kPa)	Transmembrane Pressure (kPa)
		End Use	Intended end use of treated water			Flux (L/m2/h)	Flux (L/m2/h)
		Scale	Study scale (e.g., lab, pilot or full-scale)		Disinfection Chemicals	Chem. Dosage (mg/L)	Chemical dosage (mg/L)
	Membranes	Pore Size Measure	Pore size measure (e.g., nominal, maximum, absolute)			Chem. Residual (mg/L)	Chemical residual (mg/L)
		Membrane Pore Size (um)	Membrane Pore Size (um)			Chem. Contact Time (min)	Time of contact (different than CT) (min)
		Molecular Weight Cutoff (Da)	Molecular Weight Cutoff (Da)			Chem. CT (mg-min/L)	Chemical contact time (CT) (mg-min/L)
		Transmembrane Pressure (kPa)	Transmembrane Pressure (kPa)		UV	UV Dose (mJ/cm^2)	UV Dose (mJ/cm^2)
	Disinfection Chemicals	Chem. Dosage (mg/L)	Chemical dosage (mg/L)		Media	Media Type(s)	Media Type(s)
		Chem. Residual (mg/L)	Chemical residual (mg/L)			HLR (m/d)	Hydraulic loading rate (m/d)
		Chem. Contact Time (min)	Time of contact (different than CT) (min)			Media Depth (m)	Media Depth (m)
		Chem. CT (mg-min/L)	Chemical contact time (CT) (mg-min/L)			Media Grain Size Measure	Media Grain Size Measure
		CT Flag	"X" notes where CT is not provided and instead calculated as the product of residual and time			Media Grain Size (mm)	Media Grain Size (mm)
	UV	UV Dose (mJ/cm^2)	UV Dose (mJ/cm^2)		Detention	HRT (days)	Hydraulic retention time (days)
		UV Intensity (mW/cm^2)	UV Intensity (mW/cm^2)			SRT (days)	Solids retention time (days)
	Media	Media Type(s)	Media Type(s)			MLSS (mg/L)	Mixed liquor suspended solids (mg/L)
		HLR (m/d)	Hydraulic loading rate (m/d)			Source Water	Source water
		Media Depth (m)	Media Depth (m)			End Use	Intended end use of the water
		Media Grain Size Measure	Media Grain Size Measure		Water Qualtiy Requirements	pH	pH
		Media Grain Size (mm)	Media Grain Size (mm)			DO	Dissolved oxygen (mg/L)
	Detention	HRT (days)	Hydraulic retention time (days)			BOD	Biological oxygen demand (mg/L)
		SRT (days)	Solids retention time (days)			TSS	Total suspended solids (mg/L)
		MLSS (mg/L)	Mixed liquor suspended solids (mg/L)			Turbidity (NTU)	Turbidity (NTU)
	Other	Other Design Value	Other Design Value			Transmittance (UVT)	Ultraviolet transmittance (% UVT)
		Value	Value			Absorbance (UVA)	Ultraviolet absorbance (%UVA)
		Units	Units			Temp (deg C)	Temperature (degrees C)
		Process Requirements	Any process requirements not captured elsewhere			TN	Total nitrogen (mg-N/L)
	Influent (mg/L, NTU, 1/cm)	pH	pH			TP	Total phosphorus (mg/L)
		DO	Dissolved oxygen (mg/L)		LRC	Type	Microorganism type (virus, protozoa, bacteria)
		BOD	Biological oxygen demand (mg/L)			Target Organism	Target organism (if applicable)
		TOC	Total organic carbon (mg/L)			Suitable Surrogate	Suitable surrogate (if applicable)
		TSS	Total suspended solids (mg/L)			Analytical Method	Analytica method
		Turb.	Turbidity (NTU)			LRC	Log reduction credit
		Alkalinity	Alkalinity (mg/L)			Process Requirements	Process requirements (if applicable)
		Transmittance (UVT)	Ultraviolet transmittance (% UVT)			Data Location	A note to reviewers where they can find the data within the publication
		Absorbance (UVA)	Ultraviolet absorbance (%UVA)			Notes	Any notes relevant to data compilation, unit process, etc.
		Temp (deg C)	Temperature (degrees C)			Entered By	Staff responsible for data entry
		TN	Total nitrogen (mg-N/L)			Checked By	Staff responsible for data QC
		Org. N	Organic nitrogen (mg-N/L)
		TDN	Total dissolved nitrogen (mg-N/L)
		Nitrate	Nitrate (mg-N/L)
		Ammonia	Total ammonia (mg-N/L)
		TP	Total phosphorus (mg/L)
	Effluent (mg/L, NTU)	BOD	Biological oxygen demand (mg/L)
		TOC	Total organic carbon (mg/L)
		TSS	Total suspended solids (mg/L)
		Turb.	Turbidity (NTU)
		Transmittance	Ultraviolet transmittance (% UVT)
		Absorbance (UVA)	Ultraviolet absorbance (%UVA)
		Temp (deg C)	Temperature (degrees C)
		TN	Total nitrogen (mg-N/L)
		TP	Total phosphorus (mg/L)
	Percent Removal	Percent Removal	Percent removal, used to calculate effluent concentration when only influent and percent removal reported
	Microorganisms	Type	Microorganism type (virus, protozoa, bacteria)
		Name	Microorganism name
		Analytical Method	Analytical method
		Unit	Reporting unit (e.g., MPN/L)
		Individual Data Available?	If the entry represents a reported composite value (e.g., average monthly value), "Y" or "yes" indicates individual sample values are available if needed at a future time for statistical analysis. Generally, in these cases, individual values were not included in this database as they are in a form (e.g., scatterplot) that is not amenable to manual translation.
	LRV	Ave.	Average reported LRV or sample LRV if based on a single sample
		n	number of samples upon which reported LRV is based
		Standard Deviation	Standard deviation of underlying sample values, if reported value is a composite
		Coefficient of Variation	Coefficient of variation of underlying sample values, if reported value is a composite
		Min	Minimum LRV of underlying range if reported value is a composite
		Max	Maximum LRV of underlying range if reported value is a composite
		Data Flag	Used to indicate values that are influenced by sample result(s) below the method detection limit
	Influent	Ave.	Average reported influent concentration or sample concentration if based on a single sample (log trasformed)
		Standard Deviation	Standard deviation of underlying sample values, if reported value is a composite (log transformed)
		Coefficient of Variation	Coefficient of variation of underlying sample values, if reported value is a composite (log transformed)
		Min	Minimum concentration of underlying range if reported value is a composite (log transformed)
		Max	Maximum concentration of underlying range if reported value is a composite (log transformed)
		Data Flag	Used to indicate values that are influenced by sample result(s) below the method detection limit
	Effluent	Ave.	Average reported effluent concentration or sample concentration if based on a single sample (log trasformed)
		Standard Deviation	Standard deviation of underlying sample values, if reported value is a composite (log transformed)
		Coefficient of Variation	Coefficient of variation of underlying sample values, if reported value is a composite (log transformed)
		Min	Minimum concentration of underlying range if reported value is a composite (log transformed)
		Max	Maximum concentration of underlying range if reported value is a composite (log transformed)
		Data Flag	Used to indicate values that are influenced by sample result(s) below the method detection limit
		Data Location	A note to reviewers where they can find the data within the publication
		Notes	Any notes relevant to data compilation, unit process, etc.
		Entered By	Staff responsible for data entry
		Checked By	Staff responsible for data QC

## Sheet: Paper Tracker
Author and Year	Title	Abstract	Review?	Trace Organics Data? (Y/N)	Cost Data? (Y/N)	LCA Data? (Y/N)	Accepted or Rejected?	Reviewed By	Researcher Notes	Relevant Citations
Arevalo eta l., 2009	Wastewater reuse after treatment by tertiary ultrafiltration and a membrane bioreactor (MBR): a comparative study		No	No	No	No	Rejected	JAP	LRVs are not tabulated. There is effluent concentration data for FC, E. coli, and coliphages, but no influent data so LRVs cannot be determined
Asano et al., 2007	Water Reuse	N/A	Yes	No	No	No	Rejected	JAP	Textbook
Baxter et al., 2007	Inactivation of adenovirus types 2, 5, and 41 in drinking water by UV light, free chlorine, and monochloramine	A bench-scale study was conducted to determine the inactivation of adenovirus (Ad) types 2, 5, and 41 by ultraviolet (UV) light, chlorine, and monochloramine. The motivation for this study was to determine whether UV disinfection followed by chlorine or monochloramine for a very short contact time (e.g., a minute) could satisfy regulatory requirements for four-log virus inactivation. In order to …	No	No	No	No	Rejected	JAP	Lacks tabular LRVs, but could be worth coming back to	Shin et al., 2001; Meng & Gerba, 1996
Blatchley et al., 2007.	Effects of wastewater disinfection on waterborne bacteria and viruses	Wastewater disinfection is practiced with the goal of reducing risks of human exposure to pathogenic microorganisms. In most circumstances, the efficacy of a wastewater disinfection process is regulated and monitored based on measurements of the responses of indicator bacteria. However, inactivation of indicator bacteria does not guarantee an acceptable degree of inactivation among other waterbor…	No	No	No	No	Rejected	JAP	Looks like a good one for B/V comparison; cannot access
Bounty et al., 2012	Inactivation of adenovirus using low-dose UV/H2O2 advanced oxidation	Adenovirus has consistently been observed to be the most resistant known pathogen to disinfection by ultraviolet light. This has had an impact on regulations set by the United States Environmental Protection Agency regarding the use of UV disinfection for virus inactivation in groundwater and surface water. In this study, enhancement of UV inactivation of adenovirus was evaluated when hydrogen pe…	No	N	N	N	Accepted	JAP	Evaluation of incorporating H2O2 to UV disinfection
Branch et al., 2021a	A statistical review of pathogen and indicator log removal values from membrane bioreactor literature	In this study, a critical review, gathering all available log removal values (LRV) data reported for membrane bioreactors (MBRs) in recent literature was conducted. One of the key outcomes of this work is that the correlation of MBR operating parameters and LRV was not possible with available literature data, as a full set of operational data was rarely reported. Nevertheless, in excess of 500 vi…	Yes				Accepted	JAP
Branch et al., 2021b	Log removal values in membrane bioreactors: Correlation of surrogate monitoring and operational parameters	Log removal values (LRV) for a range of pathogens in membrane bioreactors (MBRs) were aggregated for 180 sampling events across 11 municipal scale installations. Important correlations were established between LRV for biological (LRVBio) and physical (LRVMem) inactivation with reactor conditions (pH, temperature, solid and hydraulic retention times (SRT, HRT), and mixed liquor suspended solids (M…	Yes				Accepted	JAP
Chaudhry et al., 2015	Mechanisms of Pathogenic Virus Removal in a Full-Scale Membrane Bioreactor	Four pathogenic virus removal mechanisms were investigated in a full-scale membrane bioreactor (MBR; nominal pore size 0.04 μm): (i) attachment of virus to mixed liquor solids; (ii) virus retention by a just backwashed membrane; (iii) virus retention by the membrane cake layer; and (iv) inactivation. We quantified adenovirus, norovirus genogroup II (GII), and F+ coliphage in the influent wastewat…	No	No	No	No	Accepted	JAP
da Silva et al., 2007	Evaluation of removal of noroviruses during wastewater treatment, using real-time reverse transcription-PCR: different behaviors of genogroups I and II
Davies et al., 2008	Microbial challenge-testing of treatment processes for quantifying stormwater recycling risks and management		Yes	No	No	No	Accepted	JAP, SCA
EPA, 2003	Ultraviolet Disinfection Guidance Manual	N/A	Yes	No	No	No			Could have good sources
Francy et al., 2012	Comparative effectiveness of membrane bioreactors, conventional secondary treatment, and chlorine and UV disinfection to remove microorganisms from municipal wastewaters	Log removals of bacterial indicators, coliphage, and enteric viruses were studied in three membrane bioreactor (MBR) activated-sludge and two conventional secondary activated-sludge municipal wastewater treatment plants during three recreational seasons (May–Oct.) when disinfection of effluents is required. In total, 73 regular samples were collected from key locations throughout treatment proces…	No	No	No	No	Accepted	JAP	Supplemental materials is a spreadsheet--could be worth reviewing in more detail
Fu et al., 2010	Monitoring and evaluation of removal of pathogens at municipal wastewater treatment plants	The concentrations and removal of Cryptosporidium, Giardia, and microbial indicators, including somatic coliphages and fecal coliforms were investigated through the wastewater treatment processes at three municipal wastewater treatment plants in Beijing, China. The experimental results showed that the concentrations of Cryptosporidium in untreated wastewater, primary treatment effluent, secondary…	No	No	No	No	Rejected	JAP	Not accessible
Gerba et al., 2002	Comparative inactivation of enteroviruses and adenovirus 2 by UV light	The doses of UV irradiation necessary to inactivate selected enteric viruses on the U.S. Environmental Protection Agency Contaminant Candidate List were determined. Three-log reductions of echovirus 1, echovirus 11, coxsackievirus B3, coxsackievirus B5, poliovirus 1, and human adenovirus type 2 were effected by doses of 25, 20.5, 24.5, 27, 23, and 119 mW/cm2, respectively. Human adenovirus type 2…	No	No	No	No	Accepted	JAP		Meng & Gerba, 1996
Gnirss and Dittrich, 2000	Microfiltration of Municipal Wastewater for Disinfection and Advanced Phosphorus Removal: Results from Trials with Different Small-Scale Pilot Plants		No	No	Yes	No	Accepted	JAP	LRVs are not tabulated and no descriptions in text. Good data in the figures, but not precise enough to record in LRV tab
Gomez et al., 2006	Urban wastewater disinfection by filtration technologies		No	No	No	No	Accepted	JAP
Haramoto et al., 2007	Quantitative analysis of human enteric adenovirusesin aquatic environments
Harrington et al., 2001	Removal of emerging waterborne pathogens	N/A	N/A	N/A	N/A	N/A	Rejected	JAP	Textbook
Hirata and Hashimoto, 1998	Experimental assessment of the efficacy of microfiltration and ultrafiltration for Cryptosporidium removal	In order to evaluate the efficacy of microfiltration and ultrafiltration for Cryptosporidium oocyst removal, a bench-scale experiment was carried out using two 0.2m2 modules, MF (nominal pore size 0.25μm) and UF (nominal cut-off MW 13,000 daltons) in cross-flow mode at an oocyst level of 106/L. Both of the membranes eliminated the oocysts from the influents with removal efficiency estimated to be…	No	No	No	No	Rejected	JAP	Not accessible
Hu et al., 2003	Removal of MS2 bacteriophage using membrane technologies	Removals of MS2 bacteriophage virus using different membrane materials under different operating pressures were investigated. The results obtained in this study suggested that a better log removal in terms of MS2 bacteriophage virus could be achieved using Polyamide RO membrane under the optimum operating pressure of 100 psi. It is further noted that variable MS2 influent concentration levels res…	No	No	No	No	Accepted	JAP
Ishida et al., 2008	Ozone disinfection with the HiPOX reactor: streamlining an old technology for wastewater reuse	Although ozone disinfection is a well established technology for drinking water treatment, ozone disinfection mechanisms in wastewater are not well understood such that, historically, ozone wastewater disinfection has not been a feasible technology to implement. The HiPOx system is an ozone-based pressurized in-vessel system that can be used either as an advanced oxidation reactor or as a highly …	No	No	No	No	Rejected	JAP	Lacks tabular LRVs, but could be worth coming back to
Jacangelo et al., 2005	Advances in the use of low-pressure, hollow fiber membranes for the disinfection of water	Low-pressure membranes are often used for disinfection purposes. Using a simple bench-scale testing unit, several membranes were evaluated for their capability to remove microorganisms under specific conditions. Five hollow fiber modified polysulfone membranes ranging in molecular weight cutoff (MWCO) from 10,000 to 300,000 daltons and a 0.2 μm nominal pore size membrane were also evaluated. The …	No	No	No	No	Rejected	JAP	Not accessible
Jordan et al., 2008	Effective removal of microbial contamination from harvested rainwater using a simple point of use filtration and UV-disinfection device		No				Accepted	JAP
Kachelesky and Masterson, 1995	Membrane Filtration of Sewage Treatment Plant Effluent	N/A	No	No	No	No	Rejected	JAP	Conference proceeding--not accessible
Katz et al., 2017	Giving credit where credit is due–MBR for potable water reuse	N/A	No	No	No	No	Accepted	JAP	Points to a number of other potentially helpful MBR studies
Keegan et al., 2012	Chlor(am)ine disinfection of human pathogenic viruses in recycled waters	N/A	Yes	No	No	No	Accepted	JAP	Cites a lot of good articles--could be worth coming back to	Liu et al., 1971; Engelbrecht et al., 1980; Black et al., 2009; Sobsey et al., 1988; Payment et al., 1985; Sobsey et al., 1991; Blatchley et al., 2005; Cromeans et al., 2010; Gerba et al., 2003; Grabow et al., 1983; Jensen et al., 1980; MacDonald et al., 1998; Morsy et al., 2007
Koivunen and Heinonen-Tanksi, 2005	Inactivation of enteric microorganisms with chemical disinfectants, UV irradiation and combined chemical/UV treatments	The relative disinfection efficiencies of peracetic acid (PAA), hydrogen peroxide (H2O2) and sodium hypochlorite (NaOCl) against Escherichia coli, Enterococcus faecalis, Salmonella enteritidis and coliphage MS2 virus were studied in laboratory-scale experiments. This study also evaluated the efficiency of combined PAA/ultraviolet irradiation (UV) and H2O2/UV treatments to determine if the microbi…	No	No	No	No	Accepted	JAP	PAA and H2O2 w/ UV
Koivunen et al., 2001	Determination of Salmonellae from municipal wastewaters	This study compared the efficiency of culture methods for salmonellae detection in wastewaters collected from three Finnish municipal treatment plants and from one laboratory-scale plant. The performance of one-step enrichment in Preuss tetrathionate broth was better than that of two-step enrichment (buffered peptone water pre-enrichment (BPW) and selective enrichment in Rappaport-Vassiliadis (RV…	No	No	No	No	Rejected	JAP	Not accessible
Korich et al., 1990	Effects of ozone, chlorine dioxide, chlorine, and monochloramine on Cryptosporidium parvum oocyst viability	Purified Cryptosporidium parvum oocysts were exposed to ozone, chlorine dioxide, chlorine, and monochloramine. Excystation and mouse infectivity were comparatively evaluated to assess oocyst viability. Ozone and chlorine dioxide more effectively inactivated oocysts than chlorine and monochloramine did. Greater than 90% inactivation as measured by infectivity was achieved by treating oocysts with …	No	No	No	No	Rejected	JAP	Most LRVs are "estimates" and are therefore not entirely precise
Kothari et al., 2020	Building-Scale Potable Water Reuse Demonstration Project	There are limited examples of small-scale, decentralized potable reuse, though the potential benefits and added flexibility of small-scale reuse are substantial. This 16-month demonstration project showed that building-scale wastewater can be successfully treated to potable water reuse standards, but uncovered specific challenges and opportunities facing small-scale systems. This research adds to…	No	No	No	No	Rejected	JAP	Not accessible
Kruithof et al., 2001.	Development of a membrane integrity monitoring strategy for the UF/RO Heemskerk drinking water treatment plant	At the Heemskerk water treatment plant of N.V. PWN Water Supply Company North Holland the first full scale integrated membrane system in the Netherlands is realized. The 20 Mm3/year (15 MGD) ultrafiltration (UF)/reverse osmosis (RO) plant servicing IJssel Lake water has been in operation since the second half of 1999. Disinfection is a major objective of the direct surface water treatment plant w…	No	No	No	No	Rejected	JAP	Not accessible
Kuo et al., 2010	Assessment of human adenovirus removal in a full-scale membrane bioreactor treating municipal wastewater	Human adenoviruses (HAdVs) in wastewater samples taken from four different treatment stages of a full-scale municipal wastewater treatment plant (i.e., incoming raw sewage, primary sedimentation effluent, membrane bioreactor (MBR) influent, and MBR effluent) were quantified by real-time PCR assays to further estimate removal efficiency of the HAdVs. Based on hexon gene sequence comparisons, HAdV …	No	No	No	No	Accepted	JAP		Ueda and Horan, 2000; Hu et al., 2003; Ottoson et al., 2006a; Zheng and Liu, 2006; Zhang and Farahbakhsh, 2007; Oota et al., 2005; da Silva et al. (2007); Sedmak et al., 2005; Bofill-Mas et al., 2006; Haramoto et al., 2007
LeChavallier and Au (2004)	Water Treatment and Pathogen Control	N/A	Yes	No	No	No	Accepted	JAP	Cites a lot of good studies for SSF, MF, UF, and NF/RO, most studies are older though (before 2000); ozone	Galvis et al., 1993 (roughing filter); Bernhardt, 1995 (storage); Kors & Bosch, 1995 (storage); Ketelaars et al., 1995 (storage); van Breemen & Waals, 1998 (storage); Ellis, 1985 (SSF); Bellamy et al., 1985 (SSF); Tanner & Ongerth, 1990 (SSF); Parker et al., 1999 (MF); Karimi et al., 1999 (MF); Jacangelo et al., 1995 (MF/UF); Jacangelo et al., 1991 (UF); Adham et al., 1998 (RO); Owen et al., 1999…
Lee and Shin, 2011	Inactivation of human adenovirus by sequential disinfection with an alternative UV technology and free chlorine	There has been growing concern over human exposure to adenoviruses through drinking water due to the extreme resistance of human adenoviruses to the traditional UV technology (low-pressure (LP) UV). As an effort to develop an effective treatment strategy against human adenoviruses in drinking water, we determined the effectiveness of sequential disinfection with an alternative UV technology (medi…	No	No	No	No	Rejected	JAP	No tabulated LRVs--does contain trendline equations from empirical data to calculate LRVs from Ct of chlorine
Linden et al., 2012	Study of Innovative Treatments for Reclaimed Water	N/A	No	Y	Y	N	Accepted	JAP	There is a lot of LRV data in the figures, but not tabulated. Could reach out to Linden about obtaining raw data from the study. Cites several other studies with LRV data--could be very useful; Chapter 5 and Appendix E could be particularly useful	Several
Locas et al., 2010	Removal of human enteric viruses and indicator microorganisms from domestic wastewater by aerated lagoons	Aerated lagoons offer a low-cost and simple approach to treating domestic wastewater in small municipalities. The objective of the current study was to evaluate, for each cell in the lagoons, the removal of indicator microorganisms and human enteric viruses under warm (summer) and cold (early spring) conditions. The two sites are located in southwest Quebec, Canada. Samples were assayed for therm…	No				Rejected	JAP	Not accessible
Lv et al., 2006	Virus removal performance and mechanism of a submerged membrane bioreactor
Maciel et al., 2021	Household water purification system comprising cartridge filtration, UVC disinfection and chlorination to treat turbid raw water		No				Accepted	JAP
Madaeni et al., 1995.	Virus removal from water and wastewater using membranes	Membranes are finding increasing application in disinfection processes for raw water and municipal effluent reuse. The efficiency of virus removal is vitally important if membranes are to become widespread in these applications. In particular the ability of microfiltration (MF) to adequately retain viruses is of interest. This paper describes experimental studies of poliovirus transmission throug…	No	No	No	No	Accepted	JAP
Madsen, 2014	Chapter 6 - Membrane Filtration in Water Treatment – Removal of Micropollutants		Yes				Rejected	JAP	Not accessible; textbook
Mara and Horan, 2003	Handbook of Water and Wastewater Microbiology	N/A	N/A	N/A	N/A	N/A	Accepted	JAP,KLM	Textbook, was rejected, accepted after 2nd review
Nappier et al., 2018	Potable Reuse: What are the Microbiological Risks?		Review					SCA
Nasser, 2016	Removal of Cryptosporidium by wastewater treatment processes: a review	Cryptosporidium is a protozoan parasite that infects humans and various animal species. The environmental stability and the low infectious dose of Cryptosporidium facilitate its transmission by water and food. Discharge of untreated wastewater may result in waterborne or foodborne Cryptosporidium outbreaks, therefore a suitable treatment may prevent its dissemination. Most studies on the prevalen…	Yes	No	No	No	Rejected	JAP	No empirical pathogen measurements; does contain good sources--could be worth circling back to; suggests Cryptosporidium inactivation by free chlorine is <1 log even at super high dosages (800-900 mg-min/L	Lim et al., 2007; Cheng et al., 2009; Ottoson et al., 2006
National Research Council, 2012	Water Reuse: Expanding the Nation's Water Supply Through Reuse of Municipal Wastewater	N/A	Yes	No	No	No	Rejected	JAP	Doesnt appear to be publicly available - I had a copy in old files, it is in the Resources folder; does not have empirical LRVs, it does cite severdal good articles though so it could be worth coming back to
NHMRC, 2008	AUSTRALIAN GUIDELINES 22 FOR WATER RECYCLING: MANAGING HEALTH AND ENVIRONMENTAL RISKS (PHASE 2)	N/A	Review	No	Y	N	Rejected	JAP	Doesn't contain any original data--just summarizes the literature
NWRI, 2021	On-Site Treatment and Reuse of Nonpotable Water	N/A	Review	No	Yes	No	Accepted	SCA
Oliveira et al., 2022	Nanofiltration as an Efficient Tertiary Wastewater Treatment: Elimination of Total Bacteria and Antibiotic Resistance Genes from the Discharged Effluent of a Full-Scale Wastewater Treatment Plant		Yes				Accepted	JAP
Olson et al., 2005	Seasonal virus removal by alternative onsite wastewater treatment systems		No				Accepted	JAP
Oota et al., 2005	Evaluation of MBR effluent characteristics for reuse purposes
Ottoson et al., 2006a	Removal of viruses, parasitic protozoa and microbial indicators in conventional and membrane processes in a wastewater pilot plant	The aim of this study was to investigate variations in the occurrence and removal of enterovirus and norovirus genomes, Giardia cysts, Cryptosporidium oocysts and the most commonly used faecal indicators in a Swedish wastewater pilot plant. Paired samples were taken from the inlet and outlet of each treatment line: tertiary filtration, membrane bioreactor (MBR) and upflow anaerobic sludge blanket…	No	No	No	No	Accepted	JAP
Ottoson et al., 2006b	Removal of noro- and enteroviruses, Giardia cysts, Cryptosporidium oocysts, and fecal indicators at four secondary treatment plants in Sweden	The aim of this study was to investigate variation in the occurrence and removal of enteroviruses, noroviruses, Giardia cysts, Cryptosporidium oocysts, and the most commonly used fecal indicators in four Swedish secondary wastewater treatment plants (WWTPs). Paired samples were taken from the inlet and outlet of each WWTP. (Oo)cysts and indicators were enumerated with standard methods and viruses…	No	No	No	No	Accepted	JAP
Pecson et al., 2017	Reliability of pathogen control in direct potable reuse: Performance evaluation and QMRA of a full-scale 1 MGD advanced treatemtn train.	To safely progress toward direct potable reuse (DPR), it is essential to ensure that DPR systems can provide public health protection equivalent to or greater than that of conventional drinking water sources. This study collected data over a one-year period from a full-scale DPR demonstration facility, and used both performance distribution functions (PDFs) and quantitative microbial risk assessm…	No	No	No	No	Rejected	SCA	No pathogen measurements; calculated LRVs through equations relating LRV to effluent water quality parameters and design factors
Petterson et al., 2016	Evaluation of three full-scale stormwater treatment systems with respect to water yield, pathogen removal efficacy and human health risk from faecal pathogens	In this study, three full-scale, operational stormwater harvesting systems located in Melbourne, Australia were evaluated with respect to water yields; pathogen removal performance by analysis of native surrogate data (Escherichia coli, somatic coliphages and Clostridium perfringens); and potential human health risk associated with exposures to faecal pathogens using Quantitative Microbial Risk A…	No	No	N	N	Accepted	JAP, SCA
Pouillot et al., 2015	Meta-Analysis of the Reduction of Norovirus and MSC in WWTP		Yes	No	No	No			Could have good sources	da Silva et al., 2007; Flannery et al., 2012; Francy et al., 2012; Fumian et al., 2013; Katayama et al., 2008; Nordgren et al., 2009; Sima et al., 2011; Simmons et al., 2011; Tian et a., 2012; Ottoson et al., 2006
Pundsack et al., 2001	Seasonal Pathogen Removal by Alternative On-Site Wastewater Treatment Systems		No				Accepted	JAP
Qui et al., 2015	Assessment of human virus removal during municipal wastewater treatment in Edmonton, Canada	Aims: To assess the removal of viruses through the multiple steps of wastewater treatment in a full-scale municipal wastewater treatment plant in Alberta, Canada. Methods and results: Samples were collected after each of the five treatment steps for a period of 16 months. The amount of viruses and their infectivity were analysed using real-time quantitative PCR (qPCR) and integrated viral cell cu…	No	No	No	No	Accepted	JAP
Rachmadi et al., 2021	Enteric virus in reclaimed water from treatment plants with different multi-barrier strategies: Trade-off assessment in treatment extent and risks	Reclaimed water is an alternative water resource to mitigate water scarcity. To promote safe reuse, this paper aims to monitor the enteric virus concentration in the reclaimed water generated by two sewage treatment plants (STP) with different multibarrier technologies, and to assess if stringent treatment extent is required in a low-resource setting to achieve minimal viral risks arising from no…	No	No	No	No	Rejected	JAP	No tabulated LRVs or recorded LRVs
Rose et al., 1996	Removal of pathogenic and indicator microorganisms by a full-scale water reclamation facility	Monitoring data and dose-response models were used to evaluate risks associated with viruses and protozoa at a full-scale reclamation facility. Indigenous indicator and pathogenic microorganisms were monitored at different stages of treatment for 1 yr at a full-scale water reclamation facility that produced reclaimed water for residential irrigation. The combination of biological treatment, sand …	No	No	No	No	Accepted	JAP
Rose et al., 2004	Reduction of pathogens, indicator bacteria, and alternative indicators by wastewater treatment and reclamation processes	The need for alternative sources of water, especially for non-potable purposes, has been met in many states in the US and throughout the world through the use of reclaimed wastewater. Wastewater contains a wide variety of microbial pathogens that may pose a risk to human health if not properly controlled; however, there are currently no national standards for microorganisms or consistent treatmen…	No	No	No	No	Rejected	JAP	Not accessible originally, but found PDF online
Russo, et al., 2019	Constructed wetlands combined with disinfection systems for removal of urban wastewater contaminants	The removal efficiency of an urban wastewater treatment plant (WWTP) to obtain an effluent suitable for agriculture reusewas evaluated in a one-year period, taking into account the Italianwastewater limits and the recent European proposal for the minimum requirements water quality for agricultural irrigation. The secondary effluent ofWWTP was treated by three full-scale horizontal sub-surface flo…	No	No	No	No	Accepted	JAP
Sadr Ghayeni et al., 1999	Bacterial passage through microfiltration membranes in wastewater applications	Two polyvinylidenefluoride microfiltration membranes (GVHP and GVWP: Millipore, Bedford, MA) with a nominal pore size of 0.22 μm were challenged with mixed microbial cultures present in Milli-Q™ water and in secondary effluent, and with a Gram-negative model bacterium, SW8, to investigate bacterial passage. Total bacterial counts measured microscopically using the DNA fluorochrome DAPI revealed t…	No	No	No	No	Accepted	JAP
Schang et al., 2021	Rainwater for residential hot water supply: Managing microbial risks		No				Accepted	JAP
Sedmak et al., 2005	Nine-year study of the occurrence of culturable viruses in source water for two drinking water treatment plants and the influent and effluent of a wastewater treatment plant in Milwaukee, Wisconsin (August 1994 through July 2003)
Seeger et al., 2016	Removal of pathogen indicators from secondary effluent using slow sand filtration: Optimization approaches	In many arid regions, the reuse of wastewater is an economic option for crop irrigation. To avoid health risks for consumers, pathogens must be eliminated prior to application. Slow sand filtration (SSF) represents an effective low-tech treatment technology for pathogen removal from water. To further improve the time-space yield of SSF, innovative filter configurations were investigated regarding…	No	No	No	No	Accepted	JAP	LRVs are not tabulated, but certain ones are cited in text and are recorded. LRVs are reported in figures, but no clear numerical values were determined
Selas et al., 2003	Wastewater reuse in on-site wastewater treatment: bacteria and virus movement in unsaturated flow through sand filter.		No				Rejected	JAP	Not accessible
Sharvelle et al., 2017	Risk-Based Framework for the Development of Public Health Guidance for Decentralized Non-Potable Water Systems	N/A	Review	N	N	N	Accepted	SCA
Sigmon et al., 2015	Establishing surrogate–virus relationships for ozone disinfection of wastewater	Safe reuse of wastewater requires high levels of pathogen inactivation. Ozone is a very effective disinfectant for viruses and has distinct benefits over other forms of disinfectants, in that it increases the clarity of water and can oxidize some chemical contaminants in water. However, because of the combination of high ozone demand of most wastewaters and rapid reaction with viruses, determinat…	Yes	No	No	No	Accepted	SCA
Simmons and Xagoraraki, 2011	Release of infectious human enteric viruses by full-scale wastewater utilities	In the United States, infectious human enteric viruses are introduced daily into the environment through the discharge of treated water and the digested sludge (biosolids). In this study, a total of 30 wastewater and 6 biosolids samples were analyzed over five months (May–September 2008–2009) from five full-scale wastewater treatment plants (WWTPs) in Michigan using real-time PCR and cell culture…	No	No	No	No	Accepted	JAP		Kuo et al., 2010
Soller et al., 2017	Evaluation of microbial risks associated with direct potable reuse.	Understanding pathogen risks is a critically important consideration in the design of water treatment, particularly for potable reuse projects. As an extension to our published microbial risk assessment methodology to estimate infection risks associated with Direct Potable Reuse (DPR) treatment train unit process combinations, herein, we (1) provide an updated compilation of pathogen density data…	Review	No	No	No	Rejected	JAP	No direct pathogen measurements
Soller et al., 2018	Direct potable reuse microbial risk assessment methodology: Sensitivity analysis and application to state log credit allocations	This work evaluates the potential microbial risks associated with various direct potable reuse (DPR) treatment train combinations for recycled water. The assessment methodology leverages readily available peer-reviewed pathogen density and treatment process removal data and extends a previously published statistical approach. The results illustrate clear quantitative human health-based advantages…	No	No	No	No	Rejected	SCA	No pathogen measurements; only focuses on risk assessment/levels and only references log removal credits, not value
Stefanakis, et al., 2018	Presence of bacteria and bacteriophages in full-scale trickling filters and an aerated constructed wetland	Aerated Constructed Wetlands are a state-of-the-art design that provides a different physical and chemical environment (compared to traditional passive wetland designs) for the wastewater treatment processes and, thus, may have different pathogen removal characteristics. In order to establish the fate of bacterial and viral indicators, a field study was carried out at a Sewage Treatment Works (ST…	No	No	No	No	Accepted	JAP
Sun et al., 2016	Inactivation of Escherichia coli, Bacteriophage MS2, and Bacillus Spores under UV/H2O2 and UV/Peroxydisulfate Advanced Disinfection Conditions	Ultraviolet light (UV) combined with peroxy chemicals, such as H2O2 and peroxydisulfate (PDS), have been considered potentially highly effective disinfection processes. This study investigated the inactivation of Escherichia coli, bacteriophage MS2, and Bacillus subtilis spores as surrogates for pathogens under UV/H2O2 and UV/PDS conditions, with the aim to provide further understanding of UV-bas…	No	No	N	N	Accepted	JAP
Tanner et al., 2004.	Evaluation of eloctrochemically generated ozone for the disinfection of water and wastewater	Effective wastewater treatment is critical to public health and well-being. This is especially true in developing countries, where disinfection of wastewater is frequently inadequate. People who live in these areas may benefit from wastewater disinfection using ozone. This study evaluated the ability of a new electrochemical process of ozone generation, which produced ozone continuously at high p…	No	No	No	No	Rejected	JAP	Not accessible
Taran-Benshoshan et al., 2015	Cryptosporidium and Giardia removal by secondary and tertiary wastewater treatment	Wastewater disposal may be a source of environmental contamination by Cryptosporidium and Giardia. This study was conducted to evaluate the prevalence of Cryptosporidium oocysts and Giardia cysts in raw and treated wastewater effluents. A prevalence of 100% was demonstrated for Giardia cysts in raw wastewater, at a concentration range of 10 to 12,225 cysts L(-1), whereas the concentration of Cryp…	No	No	No	No	Accepted	JAP
Tchobanoglous et al., 2014	Wastewater Engineering: Treatment and Resource Recovery	N/A	N/A	N/A	N/A	N/A	Rejected	JAP	Textbook
Thurston-Enriquez et al., 2003	Chlorine inactivation of adenovirus type 40 and feline calcivirus	Ct values, the concentration of free chlorine multiplied by time of contact with virus, were determined for free-chlorine inactivation experiments carried out with chloroform-extracted (dispersed) and non-chloroform-extracted (aggregated) feline calicivirus (FCV), adenovirus type 40 (AD40), and polio virus type 1 (PV-1). Experiments were carried out with high and low pH and temperature conditions…	No	No	No	No	Rejected	JAP	Time dependent LRVs without Ct characterization
Tran et al., 2020	On-site rainwater harvesting and treatment for drinking water supply: assessment of cost and technical issues		No				Rejected	SCA	Do not isolate removals by unit process
U.S. EPA, 2005	Membrane Filtration Guidance Manual	N/A	N/A	N/A	N/A	N/A	Rejected	JAP	Doesn't contain any original data--just summarizes the literature
U.S. EPA, 2006	Ultraviolet Disinfection Guidance Manual for the Final Long Term 2 Enhanced Surface Water Treatment Rule;	N/A	N/A	N/A	N/A	N/A	Rejected	JAP	Doesn't contain any original data--just summarizes the literature
Ueda & Horan, 2000	Fate of indigenous bacteriophage in a membrane bioreactor	Indigenous bacteriophage was isolated from a conventional sewage treatment plant treating a largely domestic wastewater. The isolated phage was T-even-like with a mean size of 200 nm and was used to indicate the viral removal efficiency achieved in a bench-scale membrane bioreactor (MBR). The MBR incorporated three flat microfiltration membrane modules which were polyethylene with a pore size of …	No	No	No	No	Accepted	JAP
Wickramanayake et al., 1985	Effect of ozone and storage temperature on Giardia cysts	The effects of ozone and storage temperature on the survival of Giardia lamb Ha cysts, the cause of human giardiasis, and Giardia muris, a parasite of mice, were compared. The viabilities of the cysts were similar over a period of 25 days of storage in the range of -6° to 37°C; the optimum temperature for their long-term survival was determined to be about 5°C. Ozone was extremely effective for i…	No	No	No	No	Accepted	JAP
Winward et al., 2008.	A study of the microbial quality of grey water and an evaluation of treatment technologies for reuse	The reuse of grey water for non-potable water applications is a potential solution for waterdeprived regions worldwide. Adequate treatment of grey water prior to reuse is important to reduce the risks of pathogen transmission and to improve the efficacy of subsequent disinfection. This study investigated the presence of common pathogens in grey water and compared the pathogen removal performance …
Zhang & Farahbakhsh, 2007	Removal of native coliphages and coliform bacteria from municipal wastewater by various wastewater treatment processes: implications to water reuse
Zheng & Liu, 2006	Mechanism investigation of virus removal in a membrane bioreactor
Zheng & Liu, 2007	Virus rejection with two model human enteric viruses in membrane bioreactor system	A membrane bioreactor (MBR) with gravity drain was tested for virus rejection with two coliphages, T4 and f2, which were used as surrogates for human enteric viruses. Virus rejection was investigated by PVDF and PP membrane modules, with the pore sizes of 0.22 and 0.1 μm, respectively. In tap water system, 2.1 lg rejection of coliphage T4 could be achieved by PVDF membrane compared with complete …	No	No	No	No	Accepted	JAP
Bohrerova et al.,2008	Comparative disinfection efficiency of pulsed and continuous-wave UV irradiation technologies	Pulsed UV (PUV) is a novel UV irradiation system that is a non-mercury lamp-based alternative to currently used continuous-wave systems for water disinfection. PUV polychromatic irradiation disinfection efficiency was compared to that from continuouswave monochromatic low-pressure (LP) and polychromatic medium-pressure (MP) UV systems, using two types of actinometry (ferrioxalate and iodide–iodat…	No	No	No	No	Accepted	KLM
Collivignarelli et al., 2017	Overview of the Main Disinfection Processes for Wastewater and DrinkingWater Treatment Plants	The use of water disinfection as a public health measure reduces the spread of diseases. Various disinfection technologies can be used to meet the pathogen inactivation demand in water. This work is an overview of the main disinfection technologies of wastewater and drinking water that reports for the conventional processes the action mechanism, the possible formation of by-products, the operativ…	Review	No	No	No	Accepted	KLM

## Sheet: LRVs
																				1 m/d =	gpm/ft2 *	58.674
1411									Membranes				Disinfection Chemicals					UV		Media					Detention			Other				Influent (mg/L, NTU, 1/cm)																Effluent (mg/L, NTU)
ID	Source	Unit Process	Brief Description of Unit Process	Location	Source Water	Influent	End Use	Scale	Pore Size Measure	Membrane Pore Size (um)	Molecular Weight Cutoff (Da)	Transmembrane Pressure (kPa)	Chem. Dosage (mg/L)	Chem. Residual (mg/L)	Chem. Contact Time (min)	Chem. CT (mg-min/L)	CT Flag	UV Dose (mJ/cm^2)	UV Intensity (mW/cm^2)	Media Type(s)	HLR (m/d)	Media Depth (m)	Media Grain Size Measure	Media Grain Size (mm)	HRT (days)	SRT (days)	MLSS (mg/L)	Other Design Value	Value	Units	Process Requirements	pH	DO	BOD	TOC	TSS	Turb.	Alkalinity	Transmittance (UVT)	Absorbance (UVA)	Temp (deg C)	TN	Org. N	TDN	Nitrate	Ammonia	TP	BOD	TOC
id	source	unitprocess	description	location	sourcewater	influent	enduse	scale	mb_psz_msr	mb_psz	mb_mwco	mb_tmp	ch_dose	ch_resid	ch_time	ch_ct	ch_ctflag	uv_dose	uv_int	med_type	med_hlr	med_depth	med_gsmsr	med_gs	dt_hrt	dt_srt	dt_mlss	ot_dsgnval	ot_val	ot_unit	processreqs	wqin_ph	wqin_do	wqin_bod	wqin_toc	wqin_tss	wqin_turb	wqin_alk	wqin_uvt	wqin_uva	wqin_temp	wqin_tn	wqin_orgn	wqin_tdn	wqin_nitrate	wqin_ammonia	wqin_tp	wqef_bod	wqef_toc
1	Bounty et al. (2012)	UV	LPUV	Lab	Synthetic	phosphate buffered saline		lab										206
2	Bounty et al. (2012)	UV + H2O2	LPUV with H2O2 (10 mg/L)	Lab	Synthetic	phosphate buffered saline		lab					10					122
3	Linden et al. (2012)	UV	LPUV; Manatee	Manatee, FL	Wastewater	Filtered secondary effluent		lab										40																2.3		1.25	1.1	206				25.48					1.33
4	Linden et al. (2012)	UV	MPUV; Manatee	Manatee, FL	Wastewater	Filtered secondary effluent		lab										40																2.3		1.25	1.1	206				25.48					1.33
5	Linden et al. (2012)	UV	LPUV; Manatee	Manatee, FL	Wastewater	Filtered secondary effluent		lab										140																2.3		1.25	1.1	206				25.48					1.33
6	Linden et al. (2012)	UV	MPUV; Manatee	Manatee, FL	Wastewater	Filtered secondary effluent		lab										140																2.3		1.25	1.1	206				25.48					1.33
7	Linden et al. (2012)	UV	LPUV; Manatee	Manatee, FL	Wastewater	Filtered secondary effluent		lab										250																2.3		1.25	1.1	206				25.48					1.33
8	Linden et al. (2012)	UV	MPUV; Manatee	Manatee, FL	Wastewater	Filtered secondary effluent		lab										250																2.3		1.25	1.1	206				25.48					1.33
9	Linden et al. (2012)	UV	LPUV; Manatee	Manatee, FL	Wastewater	Filtered secondary effluent		lab										40																2.3		1.25	1.1	206				25.48					1.33
10	Linden et al. (2012)	UV	MPUV; Manatee	Manatee, FL	Wastewater	Filtered secondary effluent		lab										40																2.3		1.25	1.1	206				25.48					1.33
11	Linden et al. (2012)	UV	LPUV; Manatee	Manatee, FL	Wastewater	Filtered secondary effluent		lab										140																2.3		1.25	1.1	206				25.48					1.33
12	Linden et al. (2012)	UV	MPUV; Manatee	Manatee, FL	Wastewater	Filtered secondary effluent		lab										140																2.3		1.25	1.1	206				25.48					1.33
13	Linden et al. (2012)	UV	LPUV; Manatee	Manatee, FL	Wastewater	Filtered secondary effluent		lab										250																2.3		1.25	1.1	206				25.48					1.33
14	Linden et al. (2012)	UV	MPUV; Manatee	Manatee, FL	Wastewater	Filtered secondary effluent		lab										250																2.3		1.25	1.1	206				25.48					1.33
15	Linden et al. (2012)	UV	LPUV; Manatee	Manatee, FL	Wastewater	Filtered secondary effluent		lab										40																2.3		1.25	1.1	206				25.48					1.33
16	Linden et al. (2012)	UV	MPUV; Manatee	Manatee, FL	Wastewater	Filtered secondary effluent		lab										40																2.3		1.25	1.1	206				25.48					1.33
17	Linden et al. (2012)	UV	LPUV; Manatee	Manatee, FL	Wastewater	Filtered secondary effluent		lab										140																2.3		1.25	1.1	206				25.48					1.33
18	Linden et al. (2012)	UV	MPUV; Manatee	Manatee, FL	Wastewater	Filtered secondary effluent		lab										140																2.3		1.25	1.1	206				25.48					1.33
19	Linden et al. (2012)	UV	LPUV; Manatee	Manatee, FL	Wastewater	Filtered secondary effluent		lab										250																2.3		1.25	1.1	206				25.48					1.33
20	Linden et al. (2012)	UV	MPUV; Manatee	Manatee, FL	Wastewater	Filtered secondary effluent		lab										250																2.3		1.25	1.1	206				25.48					1.33
21	Linden et al. (2012)	UV	LPUV; Bradenton	Bradenton, FL	Wastewater	Filtered secondary effluent		lab										40																2		0.57	0.6	121				0.9					0.26
22	Linden et al. (2012)	UV	MPUV; Bradenton	Bradenton, FL	Wastewater	Filtered secondary effluent		lab										40																2		0.57	0.6	121				0.9					0.26
23	Linden et al. (2012)	UV	LPUV; Bradenton	Bradenton, FL	Wastewater	Filtered secondary effluent		lab										140																2		0.57	0.6	121				0.9					0.26
24	Linden et al. (2012)	UV	MPUV; Bradenton	Bradenton, FL	Wastewater	Filtered secondary effluent		lab										140																2		0.57	0.6	121				0.9					0.26
25	Linden et al. (2012)	UV	LPUV; Bradenton	Bradenton, FL	Wastewater	Filtered secondary effluent		lab										250																2		0.57	0.6	121				0.9					0.26
26	Linden et al. (2012)	UV	MPUV; Bradenton	Bradenton, FL	Wastewater	Filtered secondary effluent		lab										250																2		0.57	0.6	121				0.9					0.26
27	Linden et al. (2012)	UV	LPUV; Bradenton	Bradenton, FL	Wastewater	Filtered secondary effluent		lab										40																2		0.57	0.6	121				0.9					0.26
28	Linden et al. (2012)	UV	MPUV; Bradenton	Bradenton, FL	Wastewater	Filtered secondary effluent		lab										40																2		0.57	0.6	121				0.9					0.26
29	Linden et al. (2012)	UV	LPUV; Bradenton	Bradenton, FL	Wastewater	Filtered secondary effluent		lab										140																2		0.57	0.6	121				0.9					0.26
30	Linden et al. (2012)	UV	MPUV; Bradenton	Bradenton, FL	Wastewater	Filtered secondary effluent		lab										140																2		0.57	0.6	121				0.9					0.26
31	Linden et al. (2012)	UV	LPUV; Bradenton	Bradenton, FL	Wastewater	Filtered secondary effluent		lab										250																2		0.57	0.6	121				0.9					0.26
32	Linden et al. (2012)	UV	MPUV; Bradenton	Bradenton, FL	Wastewater	Filtered secondary effluent		lab										250																2		0.57	0.6	121				0.9					0.26
33	Linden et al. (2012)	UV	LPUV; Bradenton	Bradenton, FL	Wastewater	Filtered secondary effluent		lab										40																2		0.57	0.6	121				0.9					0.26
34	Linden et al. (2012)	UV	MPUV; Bradenton	Bradenton, FL	Wastewater	Filtered secondary effluent		lab										40																2		0.57	0.6	121				0.9					0.26
35	Linden et al. (2012)	UV	LPUV; Bradenton	Bradenton, FL	Wastewater	Filtered secondary effluent		lab										140																2		0.57	0.6	121				0.9					0.26
36	Linden et al. (2012)	UV	MPUV; Bradenton	Bradenton, FL	Wastewater	Filtered secondary effluent		lab										140																2		0.57	0.6	121				0.9					0.26
37	Linden et al. (2012)	UV	LPUV; Bradenton	Bradenton, FL	Wastewater	Filtered secondary effluent		lab										250																2		0.57	0.6	121				0.9					0.26
38	Linden et al. (2012)	UV	MPUV; Bradenton	Bradenton, FL	Wastewater	Filtered secondary effluent		lab										250																2		0.57	0.6	121				0.9					0.26
39	Linden et al. (2012)	UV	LPUV; Tampa	Tampa, FL	Wastewater	Filtered secondary effluent		lab										40																2		0.9	0.9	211				2.13					3
40	Linden et al. (2012)	UV	MPUV; Tampa	Tampa, FL	Wastewater	Filtered secondary effluent		lab										40																2		0.9	0.9	211				2.13					3
41	Linden et al. (2012)	UV	LPUV; Tampa	Tampa, FL	Wastewater	Filtered secondary effluent		lab										140																2		0.9	0.9	211				2.13					3
42	Linden et al. (2012)	UV	MPUV; Tampa	Tampa, FL	Wastewater	Filtered secondary effluent		lab										140																2		0.9	0.9	211				2.13					3
43	Linden et al. (2012)	UV	LPUV; Tampa	Tampa, FL	Wastewater	Filtered secondary effluent		lab										250																2		0.9	0.9	211				2.13					3
44	Linden et al. (2012)	UV	MPUV; Tampa	Tampa, FL	Wastewater	Filtered secondary effluent		lab										250																2		0.9	0.9	211				2.13					3
45	Linden et al. (2012)	UV	LPUV; Tampa	Tampa, FL	Wastewater	Filtered secondary effluent		lab										40																2		0.9	0.9	211				2.13					3
46	Linden et al. (2012)	UV	MPUV; Tampa	Tampa, FL	Wastewater	Filtered secondary effluent		lab										40																2		0.9	0.9	211				2.13					3
47	Linden et al. (2012)	UV	LPUV; Tampa	Tampa, FL	Wastewater	Filtered secondary effluent		lab										140																2		0.9	0.9	211				2.13					3
48	Linden et al. (2012)	UV	MPUV; Tampa	Tampa, FL	Wastewater	Filtered secondary effluent		lab										140																2		0.9	0.9	211				2.13					3
49	Linden et al. (2012)	UV	LPUV; Tampa	Tampa, FL	Wastewater	Filtered secondary effluent		lab										250																2		0.9	0.9	211				2.13					3
50	Linden et al. (2012)	UV	MPUV; Tampa	Tampa, FL	Wastewater	Filtered secondary effluent		lab										250																2		0.9	0.9	211				2.13					3
51	Linden et al. (2012)	UV	LPUV; Tampa	Tampa, FL	Wastewater	Filtered secondary effluent		lab										40																2		0.9	0.9	211				2.13					3
52	Linden et al. (2012)	UV	MPUV; Tampa	Tampa, FL	Wastewater	Filtered secondary effluent		lab										40																2		0.9	0.9	211				2.13					3
53	Linden et al. (2012)	UV	LPUV; Tampa	Tampa, FL	Wastewater	Filtered secondary effluent		lab										140																2		0.9	0.9	211				2.13					3
54	Linden et al. (2012)	UV	MPUV; Tampa	Tampa, FL	Wastewater	Filtered secondary effluent		lab										140																2		0.9	0.9	211				2.13					3
55	Linden et al. (2012)	UV	LPUV; Tampa	Tampa, FL	Wastewater	Filtered secondary effluent		lab										250																2		0.9	0.9	211				2.13					3
56	Linden et al. (2012)	UV	MPUV; Tampa	Tampa, FL	Wastewater	Filtered secondary effluent		lab										250																2		0.9	0.9	211				2.13					3
57	Linden et al. (2012)	UV + H2O2	LPUV with H2O2 (5 mg/L); Tampa	Tampa, FL	Wastewater	Filtered secondary effluent		lab					5					40																2		0.9	0.9	211				2.13					3
58	Linden et al. (2012)	UV + H2O2	LPUV with H2O2 (5 mg/L); Tampa	Tampa, FL	Wastewater	Filtered secondary effluent		lab					5					140																2		0.9	0.9	211				2.13					3
59	Linden et al. (2012)	UV + H2O2	LPUV with H2O2 (5 mg/L); Tampa	Tampa, FL	Wastewater	Filtered secondary effluent		lab					5					250																2		0.9	0.9	211				2.13					3
60	Linden et al. (2012)	UV + H2O2	LPUV with H2O2 (5 mg/L); Tampa	Tampa, FL	Wastewater	Filtered secondary effluent		lab					5					40																2		0.9	0.9	211				2.13					3
61	Linden et al. (2012)	UV + H2O2	LPUV with H2O2 (5 mg/L); Tampa	Tampa, FL	Wastewater	Filtered secondary effluent		lab					5					140																2		0.9	0.9	211				2.13					3
62	Linden et al. (2012)	UV + H2O2	LPUV with H2O2 (5 mg/L); Tampa	Tampa, FL	Wastewater	Filtered secondary effluent		lab					5					250																2		0.9	0.9	211				2.13					3
63	Linden et al. (2012)	UV + H2O2	LPUV with H2O2 (5 mg/L); Tampa	Tampa, FL	Wastewater	Filtered secondary effluent		lab					5					40																2		0.9	0.9	211				2.13					3
64	Linden et al. (2012)	UV + H2O2	LPUV with H2O2 (5 mg/L); Tampa	Tampa, FL	Wastewater	Filtered secondary effluent		lab					5					140																2		0.9	0.9	211				2.13					3
65	Linden et al. (2012)	UV + H2O2	LPUV with H2O2 (5 mg/L); Tampa	Tampa, FL	Wastewater	Filtered secondary effluent		lab					5					250																2		0.9	0.9	211				2.13					3
66	Linden et al. (2012)	UV	LPUV; Phoenix	Phoenix, AZ	Wastewater	Filtered secondary effluent		lab										40																6		5	0.9					3.96					N/A
67	Linden et al. (2012)	UV	MPUV; Phoenix	Phoenix, AZ	Wastewater	Filtered secondary effluent		lab										40																6		5	0.9					3.96					N/A
68	Linden et al. (2012)	UV	LPUV; Phoenix	Phoenix, AZ	Wastewater	Filtered secondary effluent		lab										140																6		5	0.9					3.96					N/A
69	Linden et al. (2012)	UV	MPUV; Phoenix	Phoenix, AZ	Wastewater	Filtered secondary effluent		lab										140																6		5	0.9					3.96					N/A
70	Linden et al. (2012)	UV	LPUV; Phoenix	Phoenix, AZ	Wastewater	Filtered secondary effluent		lab										250																6		5	0.9					3.96					N/A
71	Linden et al. (2012)	UV	MPUV; Phoenix	Phoenix, AZ	Wastewater	Filtered secondary effluent		lab										250																6		5	0.9					3.96					N/A
72	Linden et al. (2012)	UV	LPUV; Phoenix	Phoenix, AZ	Wastewater	Filtered secondary effluent		lab										40																6		5	0.9					3.96					N/A
73	Linden et al. (2012)	UV	MPUV; Phoenix	Phoenix, AZ	Wastewater	Filtered secondary effluent		lab										40																6		5	0.9					3.96					N/A
74	Linden et al. (2012)	UV	LPUV; Phoenix	Phoenix, AZ	Wastewater	Filtered secondary effluent		lab										140																6		5	0.9					3.96					N/A
75	Linden et al. (2012)	UV	MPUV; Phoenix	Phoenix, AZ	Wastewater	Filtered secondary effluent		lab										140																6		5	0.9					3.96					N/A
76	Linden et al. (2012)	UV	LPUV; Phoenix	Phoenix, AZ	Wastewater	Filtered secondary effluent		lab										250																6		5	0.9					3.96					N/A
77	Linden et al. (2012)	UV	MPUV; Phoenix	Phoenix, AZ	Wastewater	Filtered secondary effluent		lab										250																6		5	0.9					3.96					N/A
78	Linden et al. (2012)	UV	LPUV; Phoenix	Phoenix, AZ	Wastewater	Filtered secondary effluent		lab										40																6		5	0.9					3.96					N/A
79	Linden et al. (2012)	UV	MPUV; Phoenix	Phoenix, AZ	Wastewater	Filtered secondary effluent		lab										40																6		5	0.9					3.96					N/A
80	Linden et al. (2012)	UV	LPUV; Phoenix	Phoenix, AZ	Wastewater	Filtered secondary effluent		lab										140																6		5	0.9					3.96					N/A
81	Linden et al. (2012)	UV	MPUV; Phoenix	Phoenix, AZ	Wastewater	Filtered secondary effluent		lab										140																6		5	0.9					3.96					N/A
82	Linden et al. (2012)	UV	LPUV; Phoenix	Phoenix, AZ	Wastewater	Filtered secondary effluent		lab										250																6		5	0.9					3.96					N/A
83	Linden et al. (2012)	UV	MPUV; Phoenix	Phoenix, AZ	Wastewater	Filtered secondary effluent		lab										250																6		5	0.9					3.96					N/A
84	Linden et al. (2012)	UV	LPUV; Largo	Largo, FL	Wastewater	Filtered secondary effluent		lab										20																2		2.5	0.59	210				1.84					0.78
85	Linden et al. (2012)	UV + H2O2	LPUV; Largo (5 ppm H2O2)	Largo, FL	Wastewater	Filtered secondary effluent		lab					5					20																2		2.5	0.59	210				1.84					0.78
86	Linden et al. (2012)	UV + PAA	LPUV; Bradenton (5 ppm PAA)	Bradenton, FL	Wastewater	Filtered secondary effluent		lab					5					20																2		0.57	0.6	121				0.9					0.26
87	Linden et al. (2012)	UV	LPUV; Bradenton	Bradenton, FL	Wastewater	Filtered secondary effluent		lab										40																2		0.57	0.6	121				0.9					0.26
88	Linden et al. (2012)	UV + PAA	LPUV; Bradenton (5 ppm PAA)	Bradenton, FL	Wastewater	Filtered secondary effluent		lab					5					40																2		0.57	0.6	121				0.9					0.26
89	Linden et al. (2012)	UV	LPUV; Phoenix	Phoenix, AZ	Wastewater	Filtered secondary effluent		lab										39																6		5	0.9					3.96					N/A
90	Linden et al. (2012)	UV	LPUV; Phoenix	Phoenix, AZ	Wastewater	Filtered secondary effluent		lab										79																6		5	0.9					3.96					N/A
91	Linden et al. (2012)	UV	LPUV; Phoenix	Phoenix, AZ	Wastewater	Filtered secondary effluent		lab										118																6		5	0.9					3.96					N/A
92	Linden et al. (2012)	UV	LPUV; Phoenix	Phoenix, AZ	Wastewater	Filtered secondary effluent		lab										156																6		5	0.9					3.96					N/A
93	Linden et al. (2012)	UV	MPUV; Phoenix	Phoenix, AZ	Wastewater	Filtered secondary effluent		lab										20																6		5	0.9					3.96					N/A
94	Linden et al. (2012)	UV	MPUV; Phoenix	Phoenix, AZ	Wastewater	Filtered secondary effluent		lab										38																6		5	0.9					3.96					N/A
95	Linden et al. (2012)	UV	MPUV; Phoenix	Phoenix, AZ	Wastewater	Filtered secondary effluent		lab										58																6		5	0.9					3.96					N/A
96	Linden et al. (2012)	UV	MPUV; Phoenix	Phoenix, AZ	Wastewater	Filtered secondary effluent		lab										77																6		5	0.9					3.96					N/A
97	Linden et al. (2012)	UV + H2O2	LPUV (5 ppm H2O2); Phoenix	Phoenix, AZ	Wastewater	Filtered secondary effluent		lab					5					44																6		5	0.9					3.96					N/A
98	Linden et al. (2012)	UV + H2O2	LPUV (5 ppm H2O2); Phoenix	Phoenix, AZ	Wastewater	Filtered secondary effluent		lab					5					89																6		5	0.9					3.96					N/A
99	Linden et al. (2012)	UV + H2O2	LPUV (5 ppm H2O2); Phoenix	Phoenix, AZ	Wastewater	Filtered secondary effluent		lab					5					133																6		5	0.9					3.96					N/A
100	Linden et al. (2012)	UV + H2O2	LPUV (5 ppm H2O2); Phoenix	Phoenix, AZ	Wastewater	Filtered secondary effluent		lab					5					178																6		5	0.9					3.96					N/A
101	Linden et al. (2012)	UV	LPUV; Phoenix	Phoenix, AZ	Wastewater	Filtered secondary effluent		lab										7																6		5	0.9					3.96					N/A
102	Linden et al. (2012)	UV	LPUV; Phoenix	Phoenix, AZ	Wastewater	Filtered secondary effluent		lab										16																6		5	0.9					3.96					N/A
103	Linden et al. (2012)	UV	LPUV; Phoenix	Phoenix, AZ	Wastewater	Filtered secondary effluent		lab										23																6		5	0.9					3.96					N/A
104	Linden et al. (2012)	UV	LPUV; Phoenix	Phoenix, AZ	Wastewater	Filtered secondary effluent		lab										32																6		5	0.9					3.96					N/A
105	Linden et al. (2012)	UV	MPUV; Phoenix	Phoenix, AZ	Wastewater	Filtered secondary effluent		lab										7																6		5	0.9					3.96					N/A
106	Linden et al. (2012)	UV	MPUV; Phoenix	Phoenix, AZ	Wastewater	Filtered secondary effluent		lab										12																6		5	0.9					3.96					N/A
107	Linden et al. (2012)	UV	MPUV; Phoenix	Phoenix, AZ	Wastewater	Filtered secondary effluent		lab										19																6		5	0.9					3.96					N/A
108	Linden et al. (2012)	UV	MPUV; Phoenix	Phoenix, AZ	Wastewater	Filtered secondary effluent		lab										25																6		5	0.9					3.96					N/A
109	Linden et al. (2012)	UV + H2O2	LPUV (5 ppm H2O2); Phoenix	Phoenix, AZ	Wastewater	Filtered secondary effluent		lab					5					4																6		5	0.9					3.96					N/A
110	Linden et al. (2012)	UV + H2O2	LPUV (5 ppm H2O2); Phoenix	Phoenix, AZ	Wastewater	Filtered secondary effluent		lab					5					7																6		5	0.9					3.96					N/A
111	Linden et al. (2012)	UV + H2O2	LPUV (5 ppm H2O2); Phoenix	Phoenix, AZ	Wastewater	Filtered secondary effluent		lab					5					11																6		5	0.9					3.96					N/A
112	Linden et al. (2012)	UV + H2O2	LPUV (5 ppm H2O2); Phoenix	Phoenix, AZ	Wastewater	Filtered secondary effluent		lab					5					16																6		5	0.9					3.96					N/A
113	Linden et al. (2012)	UV	LPUV; Phoenix	Phoenix, AZ	Wastewater	Filtered secondary effluent		lab										25																6		5	0.9					3.96					N/A
114	Linden et al. (2012)	UV	LPUV; Phoenix	Phoenix, AZ	Wastewater	Filtered secondary effluent		lab										51																6		5	0.9					3.96					N/A
115	Linden et al. (2012)	UV	LPUV; Phoenix	Phoenix, AZ	Wastewater	Filtered secondary effluent		lab										75																6		5	0.9					3.96					N/A
116	Linden et al. (2012)	UV	LPUV; Phoenix	Phoenix, AZ	Wastewater	Filtered secondary effluent		lab										100																6		5	0.9					3.96					N/A
117	Linden et al. (2012)	UV	MPUV; Phoenix	Phoenix, AZ	Wastewater	Filtered secondary effluent		lab										12																6		5	0.9					3.96					N/A
118	Linden et al. (2012)	UV	MPUV; Phoenix	Phoenix, AZ	Wastewater	Filtered secondary effluent		lab										24																6		5	0.9					3.96					N/A
119	Linden et al. (2012)	UV	MPUV; Phoenix	Phoenix, AZ	Wastewater	Filtered secondary effluent		lab										36																6		5	0.9					3.96					N/A
120	Linden et al. (2012)	UV	MPUV; Phoenix	Phoenix, AZ	Wastewater	Filtered secondary effluent		lab										48																6		5	0.9					3.96					N/A
121	Linden et al. (2012)	UV + H2O2	LPUV (5 ppm H2O2); Phoenix	Phoenix, AZ	Wastewater	Filtered secondary effluent		lab					5					24																6		5	0.9					3.96					N/A
122	Linden et al. (2012)	UV + H2O2	LPUV (5 ppm H2O2); Phoenix	Phoenix, AZ	Wastewater	Filtered secondary effluent		lab					5					48																6		5	0.9					3.96					N/A
123	Linden et al. (2012)	UV + H2O2	LPUV (5 ppm H2O2); Phoenix	Phoenix, AZ	Wastewater	Filtered secondary effluent		lab					5					72																6		5	0.9					3.96					N/A
124	Linden et al. (2012)	UV + H2O2	LPUV (5 ppm H2O2); Phoenix	Phoenix, AZ	Wastewater	Filtered secondary effluent		lab					5					96																6		5	0.9					3.96					N/A
125	Petterson et al. (2016)	Bio-filtration	Site 2, grass swale underlaid with sand biofilter	Melbourne, Australia	Stormwater		Spray irrigation	full
126	Petterson et al. (2016)	Underground storage tank	Site 1	Melbourne, Australia	Stormwater		Spray irrigation	full
127	Petterson et al. (2016)	Storage pond	Site 2	Melbourne, Australia	Stormwater		Spray irrigation	full
128	Petterson et al. (2016)	Storage	Site 3 Open storage pond, event	Melbourne, Australia	Stormwater		Spray irrigation	full																	45
129	Petterson et al. (2016)	Storage	Site 3 Open storage pond, background	Melbourne, Australia	Stormwater		Spray irrigation	full																	45
130	Petterson et al. (2016)	Storage	Site 3 Open storage pond, all	Melbourne, Australia	Stormwater		Spray irrigation	full																	45
131	Petterson et al. (2016)	Storage	Site 3 Open storage pond, event	Melbourne, Australia	Stormwater		Spray irrigation	full																	45
132	Petterson et al. (2016)	Storage	Site 3 Open storage pond, background	Melbourne, Australia	Stormwater		Spray irrigation	full																	45
133	Petterson et al. (2016)	Storage	Site 3 Open storage pond, all	Melbourne, Australia	Stormwater		Spray irrigation	full																	45
134	Petterson et al. (2016)	Storage	Site 3 Open storage pond, event	Melbourne, Australia	Stormwater		Spray irrigation	full																	45
135	Petterson et al. (2016)	Storage	Site 3 Open storage pond, background	Melbourne, Australia	Stormwater		Spray irrigation	full																	45
136	Petterson et al. (2016)	Storage	Site 3 Open storage pond, all	Melbourne, Australia	Stormwater		Spray irrigation	full																	45
137	Petterson et al. (2016)	UV		Melbourne, Australia	Stormwater		Spray irrigation	full										5.2
138	Petterson et al. (2016)	UV		Melbourne, Australia	Stormwater		Spray irrigation	full										5.2
139	Petterson et al. (2016)	UV		Melbourne, Australia	Stormwater		Spray irrigation	full										5.2
140	Petterson et al. (2016)	Wetland	Site 3, event	Melbourne, Australia	Stormwater		Spray irrigation	full																	2
141	Petterson et al. (2016)	Wetland	Site 3, background	Melbourne, Australia	Stormwater		Spray irrigation	full																	2
142	Petterson et al. (2016)	Wetland	Site 3, all	Melbourne, Australia	Stormwater		Spray irrigation	full																	2
143	Petterson et al. (2016)	Wetland	Site 3, event	Melbourne, Australia	Stormwater		Spray irrigation	full																	2
144	Petterson et al. (2016)	Wetland	Site 3, background	Melbourne, Australia	Stormwater		Spray irrigation	full																	2
145	Petterson et al. (2016)	Wetland	Site 3, all	Melbourne, Australia	Stormwater		Spray irrigation	full																	2
146	Petterson et al. (2016)	Wetland	Site 3, event	Melbourne, Australia	Stormwater		Spray irrigation	full																	2
147	Petterson et al. (2016)	Wetland	Site 3, background	Melbourne, Australia	Stormwater		Spray irrigation	full																	2
148	Petterson et al. (2016)	Wetland	Site 3, all	Melbourne, Australia	Stormwater		Spray irrigation	full																	2
149	Davies et al. (2008)	Bio-filtration	Cell A - vermiculite		stormwater		irrigation	full
150	Davies et al. (2008)	Bio-filtration	Cell A - vermiculite		stormwater		irrigation	full
151	Davies et al. (2008)	Bio-filtration	Cell B - mulch		stormwater		irrigation	full
152	Davies et al. (2008)	Bio-filtration	Cell B - mulch		stormwater		irrigation	full
153	Davies et al. (2008)	Bio-filtration	Cell A - vermiculite		stormwater		irrigation	full
154	Davies et al. (2008)	Bio-filtration	Cell A - vermiculite		stormwater		irrigation	full
155	Davies et al. (2008)	Bio-filtration	Cell B - mulch		stormwater		irrigation	full
156	Davies et al. (2008)	Bio-filtration	Cell B - mulch		stormwater		irrigation	full
157	Davies et al. (2008)	Bio-filtration	Cell A - vermiculite		stormwater		irrigation	full
158	Davies et al. (2008)	Bio-filtration	Cell A - vermiculite		stormwater		irrigation	full
159	Davies et al. (2008)	Bio-filtration	Cell B - mulch		stormwater		irrigation	full
160	Davies et al. (2008)	Bio-filtration	Cell B - mulch		stormwater		irrigation	full
161	Davies et al. (2008)	Primary sedimentation			stormwater		irrigation	full
162	Davies et al. (2008)	Primary sedimentation			stormwater		irrigation	full
163	Davies et al. (2008)	Primary sedimentation			stormwater		irrigation	full
164	Davies et al. (2008)	Primary sedimentation			stormwater		irrigation	full
165	Davies et al. (2008)	Primary sedimentation			stormwater		irrigation	full
166	Davies et al. (2008)	Primary sedimentation			stormwater		irrigation	full
167	Sun et al. (2016)	UV		Lab	Synthetic	Lab cultures in phosphate buffer solution		Lab										10.6
168	Sun et al. (2016)	UV + H2O2	UV with H2O2 (0.3 mM)	Lab	Synthetic	Lab cultures in phosphate buffer solution		Lab					10.2					10
169	Sun et al. (2016)	UV + H2O2	UV with H2O2 (0.3 mM)	Lab	Synthetic	Lab cultures in phosphate buffer solution		Lab					10.2					8.6
170	Sun et al. (2016)	UV + Peroxydisulfate	UV with peroxydisulfate (0.3 mM)	Lab	Synthetic	Lab cultures in phosphate buffer solution		Lab					57.633					8.8
171	Sun et al. (2016)	UV		Lab	Synthetic	Lab cultures in phosphate buffer solution		Lab										85
172	Sun et al. (2016)	UV + H2O2	UV with H2O2 (0.3 mM)	Lab	Synthetic	Lab cultures in phosphate buffer solution		Lab					10.2					6
173	Sun et al. (2016)	UV		Lab	Synthetic	Lab cultures in phosphate buffer solution		Lab										30
174	Madaeni et al. (1995)	Microfiltration	Stirring speed = 400 rpm	Lab	Wastewater			Lab	Pore Diameter	0.22																		Transmembrane pressure	50	kPa
175	Madaeni et al. (1995)	Microfiltration	Stirring speed = 400 rpm	Lab	Wastewater			Lab	Pore Diameter	0.22																		Transmembrane pressure	100	kPa
176	Madaeni et al. (1995)	Microfiltration	Stirring speed = 400 rpm	Lab	Wastewater			Lab	Pore Diameter	0.22																		Transmembrane pressure	200	kPa
177	Madaeni et al. (1995)	Microfiltration	Stirring speed = 0 rpm	Lab	Wastewater			Lab	Pore Diameter	0.22																		Transmembrane pressure	50	kPa
178	Madaeni et al. (1995)	Microfiltration	Stirring speed = 0 rpm	Lab	Wastewater			Lab	Pore Diameter	0.22																		Transmembrane pressure	100	kPa
179	Madaeni et al. (1995)	Microfiltration	Stirring speed = 0 rpm	Lab	Wastewater			Lab	Pore Diameter	0.22																		Transmembrane pressure	200	kPa
180	Madaeni et al. (1995)	Microfiltration	Stirring speed = 400 rpm	Lab	Wastewater			Lab	Pore Diameter	0.22																		Transmembrane pressure	50	kPa
181	Madaeni et al. (1995)	Microfiltration	Stirring speed = 400 rpm	Lab	Wastewater			Lab	Pore Diameter	0.22																		Transmembrane pressure	100	kPa
182	Madaeni et al. (1995)	Microfiltration	Stirring speed = 400 rpm	Lab	Wastewater			Lab	Pore Diameter	0.22																		Transmembrane pressure	200	kPa
183	Madaeni et al. (1995)	Microfiltration	Stirring speed = 0 rpm	Lab	Wastewater			Lab	Pore Diameter	0.22																		Transmembrane pressure	50	kPa
184	Madaeni et al. (1995)	Microfiltration	Stirring speed = 0 rpm	Lab	Wastewater			Lab	Pore Diameter	0.22																		Transmembrane pressure	100	kPa
185	Madaeni et al. (1995)	Microfiltration	Stirring speed = 0 rpm	Lab	Wastewater			Lab	Pore Diameter	0.22																		Transmembrane pressure	200	kPa
186	Simmons & Xagoraraki (2011)	Membrane bioreactor	Zenon (now SUEZ) ZeeWeed 500c	Michigan Lower Peninsula WWTP	Wastewater	Raw wastewater		full	Nominal Pore Size	0.04																		Absolute pore size	0.1	microns	includes pretreatment/primary treatment
187	Simmons & Xagoraraki (2011)	Membrane bioreactor	Zenon (now SUEZ) ZeeWeed 500c	Michigan Lower Peninsula WWTP	Wastewater	Raw wastewater		full	Nominal Pore Size	0.04																		Absolute pore size	0.1	microns	includes pretreatment/primary treatment
188	Simmons & Xagoraraki (2011)	Membrane bioreactor	Zenon (now SUEZ) ZeeWeed 500c; WWTP #1	Michigan Lower Peninsula WWTP	Wastewater	Raw wastewater		full	Nominal Pore Size	0.04																		Absolute pore size	0.1	microns	includes pretreatment/primary treatment
189	Simmons & Xagoraraki (2011)	Activated sludge	WWTP #2	Michigan Lower Peninsula WWTP	Wastewater	Raw wastewater																									includes pretreatment/primary treatment
190	Simmons & Xagoraraki (2011)	Activated sludge	WWTP #3	Michigan Lower Peninsula WWTP	Wastewater	Raw wastewater																									includes pretreatment/primary treatment
191	Simmons & Xagoraraki (2011)	Oxidation ditch	WWTP #4	Michigan Lower Peninsula WWTP	Wastewater	Raw wastewater																									includes pretreatment/primary treatment
192	Simmons & Xagoraraki (2011)	Rotating biological contactor	WWTP #5	Michigan Lower Peninsula WWTP	Wastewater	Raw wastewater																									includes pretreatment/primary treatment
193	Rose et al. (1996)	Activated sludge	no primary treatment, only screening and grit	St. Petersburg water reclamation facility (16 MGD)	Wastewater		Irrigation	full																										74.1		231.4	126.3					32.75	10.5			21.9
194	Rose et al. (1996)	Activated sludge	no primary treatment, only screening and grit	St. Petersburg water reclamation facility (16 MGD)	Wastewater		Irrigation	full																										74.1		231.4	126.3					32.75	10.5			21.9
195	Rose et al. (1996)	Activated sludge	no primary treatment, only screening and grit	St. Petersburg water reclamation facility (16 MGD)	Wastewater		Irrigation	full																										74.1		231.4	126.3					32.75	10.5			21.9
196	Rose et al. (1996)	Activated sludge	no primary treatment, only screening and grit	St. Petersburg water reclamation facility (16 MGD)	Wastewater		Irrigation	full																										74.1		231.4	126.3					32.75	10.5			21.9
197	Rose et al. (1996)	Activated sludge	no primary treatment, only screening and grit	St. Petersburg water reclamation facility (16 MGD)	Wastewater		Irrigation	full																										74.1		231.4	126.3					32.75	10.5			21.9
198	Rose et al. (1996)	Activated sludge	no primary treatment, only screening and grit	St. Petersburg water reclamation facility (16 MGD)	Wastewater		Irrigation	full																										74.1		231.4	126.3					32.75	10.5			21.9
199	Rose et al. (1996)	Activated sludge	no primary treatment, only screening and grit	St. Petersburg water reclamation facility (16 MGD)	Wastewater		Irrigation	full																										74.1		231.4	126.3					32.75	10.5			21.9
200	Rose et al. (1996)	Rapid sand filtration	sand, 12 in. gravel, 10 in. silica and 30 in. graded anthrecite	St. Petersburg water reclamation facility (16 MGD)	Wastewater		Irrigation	full												gravel + sand + anthracite	117.348	52												2.223		5.0908	3.1575					18.9295	6.216			11.4099
201	Rose et al. (1996)	Rapid sand filtration	sand, 12 in. gravel, 10 in. silica and 30 in. graded anthrecite	St. Petersburg water reclamation facility (16 MGD)	Wastewater		Irrigation	full												gravel + sand + anthracite	117.348	52												2.223		5.0908	3.1575					18.9295	6.216			11.4099
202	Rose et al. (1996)	Rapid sand filtration	sand, 12 in. gravel, 10 in. silica and 30 in. graded anthrecite	St. Petersburg water reclamation facility (16 MGD)	Wastewater		Irrigation	full												gravel + sand + anthracite	117.348	52												2.223		5.0908	3.1575					18.9295	6.216			11.4099
203	Rose et al. (1996)	Rapid sand filtration	sand, 12 in. gravel, 10 in. silica and 30 in. graded anthrecite	St. Petersburg water reclamation facility (16 MGD)	Wastewater		Irrigation	full												gravel + sand + anthracite	117.348	52												2.223		5.0908	3.1575					18.9295	6.216			11.4099
204	Rose et al. (1996)	Rapid sand filtration	sand, 12 in. gravel, 10 in. silica and 30 in. graded anthrecite	St. Petersburg water reclamation facility (16 MGD)	Wastewater		Irrigation	full												gravel + sand + anthracite	117.348	52												2.223		5.0908	3.1575					18.9295	6.216			11.4099
205	Rose et al. (1996)	Rapid sand filtration	sand, 12 in. gravel, 10 in. silica and 30 in. graded anthrecite	St. Petersburg water reclamation facility (16 MGD)	Wastewater		Irrigation	full												gravel + sand + anthracite	117.348	52												2.223		5.0908	3.1575					18.9295	6.216			11.4099
206	Rose et al. (1996)	Rapid sand filtration	sand, 12 in. gravel, 10 in. silica and 30 in. graded anthrecite	St. Petersburg water reclamation facility (16 MGD)	Wastewater		Irrigation	full												gravel + sand + anthracite	117.348	52												2.223		5.0908	3.1575					18.9295	6.216			11.4099
207	Rose et al. (1996)	Chlorine		St. Petersburg water reclamation facility (16 MGD)	Wastewater		Irrigation	full						3.9	46	179.4																		1.52276		0.931616	1.31036					17.9262	4.82983			9.03664
208	Rose et al. (1996)	Chlorine		St. Petersburg water reclamation facility (16 MGD)	Wastewater		Irrigation	full						3.9	46	179.4																		1.52276		0.931616	1.31036					17.9262	4.82983			9.03664
209	Rose et al. (1996)	Chlorine		St. Petersburg water reclamation facility (16 MGD)	Wastewater		Irrigation	full						3.9	46	179.4																		1.52276		0.931616	1.31036					17.9262	4.82983			9.03664
210	Rose et al. (1996)	Chlorine		St. Petersburg water reclamation facility (16 MGD)	Wastewater		Irrigation	full						3.9	46	179.4																		1.52276		0.931616	1.31036					17.9262	4.82983			9.03664
211	Rose et al. (1996)	Chlorine		St. Petersburg water reclamation facility (16 MGD)	Wastewater		Irrigation	full						3.9	46	179.4																		1.52276		0.931616	1.31036					17.9262	4.82983			9.03664
212	Rose et al. (1996)	Chlorine		St. Petersburg water reclamation facility (16 MGD)	Wastewater		Irrigation	full						3.9	46	179.4																		1.52276		0.931616	1.31036					17.9262	4.82983			9.03664
213	Rose et al. (1996)	Chlorine		St. Petersburg water reclamation facility (16 MGD)	Wastewater		Irrigation	full						3.9	46	179.4																		1.52276		0.931616	1.31036					17.9262	4.82983			9.03664
214	Rose et al. (1996)	Storage	storage of chlorinated effluent with an average residual of 2.25 mg/L	St. Petersburg water reclamation facility (16 MGD)	Wastewater		Irrigation	full						2.25	960	2160									20
215	Rose et al. (1996)	Storage	storage of chlorinated effluent with an average residual of 2.25 mg/L	St. Petersburg water reclamation facility (16 MGD)	Wastewater		Irrigation	full						2.25	960	2160									20
217	Rose et al. (1996)	Storage	storage of chlorinated effluent with an average residual of 2.25 mg/L	St. Petersburg water reclamation facility (16 MGD)	Wastewater		Irrigation	full						2.25	960	2160									20
218	Rose et al. (1996)	Storage	storage of chlorinated effluent with an average residual of 2.25 mg/L	St. Petersburg water reclamation facility (16 MGD)	Wastewater		Irrigation	full						2.25	960	2160									20
219	Rose et al. (1996)	Storage	storage of chlorinated effluent with an average residual of 2.25 mg/L	St. Petersburg water reclamation facility (16 MGD)	Wastewater		Irrigation	full						2.25	960	2160									20
220	Rose et al. (1996)	Storage	storage of chlorinated effluent with an average residual of 2.25 mg/L	St. Petersburg water reclamation facility (16 MGD)	Wastewater		Irrigation	full						2.25	960	2160									20
221	Rose et al. (1996)	Rapid sand filtration	sand, 12 in. gravel, 10 in. silica and 30 in. graded anthrecite	St. Petersburg water reclamation facility (16 MGD)	Wastewater		Irrigation	full												gravel + sand + anthracite	117.348	52												2.223		5.0908	3.1575					18.9295	6.216			11.4099
222	Rose et al. (1996)	Rapid sand filtration	sand, 12 in. gravel, 10 in. silica and 30 in. graded anthrecite	St. Petersburg water reclamation facility (16 MGD)	Wastewater		Irrigation	full												gravel + sand + anthracite	117.348	52												2.223		5.0908	3.1575					18.9295	6.216			11.4099
223	Rose et al. (1996)	Rapid sand filtration	sand, 12 in. gravel, 10 in. silica and 30 in. graded anthrecite	St. Petersburg water reclamation facility (16 MGD)	Wastewater		Irrigation	full												gravel + sand + anthracite	117.348	52												2.223		5.0908	3.1575					18.9295	6.216			11.4099
224	Rose et al. (1996)	Rapid sand filtration	sand, 12 in. gravel, 10 in. silica and 30 in. graded anthrecite	St. Petersburg water reclamation facility (16 MGD)	Wastewater		Irrigation	full												gravel + sand + anthracite	117.348	52												2.223		5.0908	3.1575					18.9295	6.216			11.4099
225	Rose et al. (1996)	Chlorine		St. Petersburg water reclamation facility (16 MGD)	Wastewater		Irrigation	full						3.9	46	179.4																		1.52276		0.931616	1.31036					17.9262	4.82983			9.03664
226	Rose et al. (1996)	Chlorine		St. Petersburg water reclamation facility (16 MGD)	Wastewater		Irrigation	full						3.9	46	179.4																		1.52276		0.931616	1.31036					17.9262	4.82983			9.03664
227	Rose et al. (1996)	Chlorine		St. Petersburg water reclamation facility (16 MGD)	Wastewater		Irrigation	full						3.9	46	179.4																		1.52276		0.931616	1.31036					17.9262	4.82983			9.03664
228	Rose et al. (1996)	Chlorine		St. Petersburg water reclamation facility (16 MGD)	Wastewater		Irrigation	full						3.9	46	179.4																		1.52276		0.931616	1.31036					17.9262	4.82983			9.03664
229	Wickramanayake et al. (1985)	Ozone	Temp = 25C; contact time = 0.97 min	Lab	Synthetic			lab					0.15		0.97	0.15																7									25
230	Wickramanayake et al. (1985)	Ozone	Temp = 25C; contact time = 1.9 min	Lab	Synthetic			lab					0.082		1.9	0.16																7									25
231	Wickramanayake et al. (1985)	Ozone	Temp = 25C; contact time = 5.5 min	Lab	Synthetic			lab					0.034		5.5	0.19																7									25
232	Wickramanayake et al. (1985)	Ozone	Temp = 5C; contact time = 0.95 min	Lab	Synthetic			lab					0.48		0.95	0.46																7									5
233	Wickramanayake et al. (1985)	Ozone	Temp = 5C; contact time = 3.2 min	Lab	Synthetic			lab					0.2		3.2	0.64																7									5
234	Wickramanayake et al. (1985)	Ozone	Temp = 5C; contact time = 5 min	Lab	Synthetic			lab					0.11		5	0.55																7									5
235	Wickramanayake et al. (1985)	Ozone	Temp = 25C; contact time = 1.3 min	Lab	Synthetic			lab					0.18		1.3	0.24																7									25
236	Wickramanayake et al. (1985)	Ozone	Temp = 25C; contact time = 2.2 min	Lab	Synthetic			lab					0.1		2.2	0.22																7									25
237	Wickramanayake et al. (1985)	Ozone	Temp = 25C; contact time = 3.4 min	Lab	Synthetic			lab					0.08		3.4	0.27																7									25
238	Wickramanayake et al. (1985)	Ozone	Temp = 25C; contact time = 8.2 min	Lab	Synthetic			lab					0.034		8.2	0.28																7									25
239	Wickramanayake et al. (1985)	Ozone	Temp = 5C; contact time = 2.5 min	Lab	Synthetic			lab					0.7		2.5	1.8																7									5
240	Wickramanayake et al. (1985)	Ozone	Temp = 5C; contact time = 5 min	Lab	Synthetic			lab					0.4		5	2																7									5
241	Wickramanayake et al. (1985)	Ozone	Temp = 5C; contact time = 6.4 min	Lab	Synthetic			lab					0.31		6.4	2																7									5
242	Wickramanayake et al. (1985)	Ozone	Temp = 5C; contact time = 9.6 min	Lab	Synthetic			lab					0.21		9.6	2																7									5
246	Qiu et al. (2015)	Activated sludge		Edmonton, Canada	Wastewater	After primary sedimentation		full
247	Qiu et al. (2015)	UV	Trojan Systems UV 4000	Edmonton, Canada	Wastewater	After activated sludge		full											23
248	Qiu et al. (2015)	Ultrafiltration	ZeeWeed 500D	Edmonton, Canada	Wastewater	After activated sludge		full	Nominal Pore Size	0.04
249	Qiu et al. (2015)	Chlorine	1.0 mg/L concentration for 3.2 hours	Edmonton, Canada	Wastewater	After ultrafiltration		full					20-25	1	192	192	x
250	Qiu et al. (2015)	Activated sludge		Edmonton, Canada	Wastewater	After primary sedimentation		full
251	Qiu et al. (2015)	UV	Trojan Systems UV 4000	Edmonton, Canada	Wastewater	After activated sludge		full											23
252	Qiu et al. (2015)	Ultrafiltration	ZeeWeed 500D	Edmonton, Canada	Wastewater	After activated sludge		full	Nominal Pore Size	0.04
254	Qiu et al. (2015)	Activated sludge		Edmonton, Canada	Wastewater	After primary sedimentation		full
255	Qiu et al. (2015)	UV	Trojan Systems UV 4000	Edmonton, Canada	Wastewater	After activated sludge		full											23
256	Qiu et al. (2015)	Ultrafiltration	ZeeWeed 500D	Edmonton, Canada	Wastewater	After activated sludge		full	Nominal Pore Size	0.04
258	Qiu et al. (2015)	Activated sludge		Edmonton, Canada	Wastewater	After primary sedimentation		full
259	Qiu et al. (2015)	UV	Trojan Systems UV 4000	Edmonton, Canada	Wastewater	After activated sludge		full											23
260	Qiu et al. (2015)	Ultrafiltration	ZeeWeed 500D	Edmonton, Canada	Wastewater	After activated sludge		full	Nominal Pore Size	0.04
262	Qiu et al. (2015)	Activated sludge		Edmonton, Canada	Wastewater	After primary sedimentation		full
263	Qiu et al. (2015)	UV	Trojan Systems UV 4000	Edmonton, Canada	Wastewater	After activated sludge		full											23
264	Qiu et al. (2015)	Ultrafiltration	ZeeWeed 500D	Edmonton, Canada	Wastewater	After activated sludge		full	Nominal Pore Size	0.04
266	Qiu et al. (2015)	Activated sludge		Edmonton, Canada	Wastewater	After primary sedimentation		full
267	Qiu et al. (2015)	UV	Trojan Systems UV 4000	Edmonton, Canada	Wastewater	After activated sludge		full											23
268	Qiu et al. (2015)	Ultrafiltration	ZeeWeed 500D	Edmonton, Canada	Wastewater	After activated sludge		full	Nominal Pore Size	0.04
270	Qiu et al. (2015)	Activated sludge		Edmonton, Canada	Wastewater	After primary sedimentation		full
271	Qiu et al. (2015)	UV	Trojan Systems UV 4000	Edmonton, Canada	Wastewater	After activated sludge		full											23
272	Qiu et al. (2015)	Ultrafiltration	ZeeWeed 500D	Edmonton, Canada	Wastewater	After activated sludge		full	Nominal Pore Size	0.04
274	Gerba et al. (2002)	UV	LPUV (8-W, Sankyo Denki model G8T5.2N)	Lab	Synthetic			lab										8
275	Gerba et al. (2002)	UV	LPUV (8-W, Sankyo Denki model G8T5.2N)	Lab	Synthetic			lab										16.5
276	Gerba et al. (2002)	UV	LPUV (8-W, Sankyo Denki model G8T5.2N)	Lab	Synthetic			lab										25
277	Gerba et al. (2002)	UV	LPUV (8-W, Sankyo Denki model G8T5.2N)	Lab	Synthetic			lab										33
278	Gerba et al. (2002)	UV	LPUV (8-W, Sankyo Denki model G8T5.2N)	Lab	Synthetic			lab										7
279	Gerba et al. (2002)	UV	LPUV (8-W, Sankyo Denki model G8T5.2N)	Lab	Synthetic			lab										14
280	Gerba et al. (2002)	UV	LPUV (8-W, Sankyo Denki model G8T5.2N)	Lab	Synthetic			lab										20.5
281	Gerba et al. (2002)	UV	LPUV (8-W, Sankyo Denki model G8T5.2N)	Lab	Synthetic			lab										28
282	Gerba et al. (2002)	UV	LPUV (8-W, Sankyo Denki model G8T5.2N)	Lab	Synthetic			lab										9.5
283	Gerba et al. (2002)	UV	LPUV (8-W, Sankyo Denki model G8T5.2N)	Lab	Synthetic			lab										18
284	Gerba et al. (2002)	UV	LPUV (8-W, Sankyo Denki model G8T5.2N)	Lab	Synthetic			lab										27
285	Gerba et al. (2002)	UV	LPUV (8-W, Sankyo Denki model G8T5.2N)	Lab	Synthetic			lab										36
286	Gerba et al. (2002)	UV	LPUV (8-W, Sankyo Denki model G8T5.2N)	Lab	Synthetic			lab										8
287	Gerba et al. (2002)	UV	LPUV (8-W, Sankyo Denki model G8T5.2N)	Lab	Synthetic			lab										16
288	Gerba et al. (2002)	UV	LPUV (8-W, Sankyo Denki model G8T5.2N)	Lab	Synthetic			lab										24.5
289	Gerba et al. (2002)	UV	LPUV (8-W, Sankyo Denki model G8T5.2N)	Lab	Synthetic			lab										32.5
290	Gerba et al. (2002)	UV	LPUV (8-W, Sankyo Denki model G8T5.2N)	Lab	Synthetic			lab										8
291	Gerba et al. (2002)	UV	LPUV (8-W, Sankyo Denki model G8T5.2N)	Lab	Synthetic			lab										15.5
292	Gerba et al. (2002)	UV	LPUV (8-W, Sankyo Denki model G8T5.2N)	Lab	Synthetic			lab										23
293	Gerba et al. (2002)	UV	LPUV (8-W, Sankyo Denki model G8T5.2N)	Lab	Synthetic			lab										31
294	Gerba et al. (2002)	UV	LPUV (8-W, Sankyo Denki model G8T5.2N)	Lab	Synthetic			lab										40
295	Gerba et al. (2002)	UV	LPUV (8-W, Sankyo Denki model G8T5.2N)	Lab	Synthetic			lab										78
296	Gerba et al. (2002)	UV	LPUV (8-W, Sankyo Denki model G8T5.2N)	Lab	Synthetic			lab										119
297	Gerba et al. (2002)	UV	LPUV (8-W, Sankyo Denki model G8T5.2N)	Lab	Synthetic			lab										160
298	Keegan et al. (2012)	Chlorine	1.5 mg/L of chlorine at 5C, pH 9		Wastewater	TDS, pH and turbidity adjusted secondary effluent	simulated recycled water qualities	lab						1.5		14.49																9									5
299	Keegan et al. (2012)	Chlorine	1.5 mg/L of chlorine at 5C, pH 9		Wastewater	TDS, pH and turbidity adjusted secondary effluent	simulated recycled water qualities	lab						1.5		18.3																9									5
300	Keegan et al. (2012)	Chlorine	1.5 mg/L of chlorine at 5C, pH 9		Wastewater	TDS, pH and turbidity adjusted secondary effluent	simulated recycled water qualities	lab						1.5		22.13																9									5
301	Keegan et al. (2012)	Chlorine	6.5 mg/L of chlorine		Wastewater	TDS, pH and turbidity adjusted secondary effluent	simulated recycled water qualities	lab					6.5			2.05																7					0.2
302	Keegan et al. (2012)	Chlorine	6.5 mg/L of chlorine		Wastewater	TDS, pH and turbidity adjusted secondary effluent	simulated recycled water qualities	lab					6.5			3.29																7					0.2
303	Keegan et al. (2012)	Chlorine	6.5 mg/L of chlorine		Wastewater	TDS, pH and turbidity adjusted secondary effluent	simulated recycled water qualities	lab					6.5			4.41																7					0.2
304	Keegan et al. (2012)	Chlorine	6.5 mg/L of chlorine		Wastewater	TDS, pH and turbidity adjusted secondary effluent	simulated recycled water qualities	lab					6.5			5.44																7					0.2
305	Keegan et al. (2012)	Chlorine	6.87 mg/L of chlorine		Wastewater	TDS, pH and turbidity adjusted secondary effluent	simulated recycled water qualities	lab					6.87			2.13																7					2
306	Keegan et al. (2012)	Chlorine	6.87 mg/L of chlorine		Wastewater	TDS, pH and turbidity adjusted secondary effluent	simulated recycled water qualities	lab					6.87			3.37																7					2
307	Keegan et al. (2012)	Chlorine	6.87 mg/L of chlorine		Wastewater	TDS, pH and turbidity adjusted secondary effluent	simulated recycled water qualities	lab					6.87			4.75																7					2
308	Keegan et al. (2012)	Chlorine	6.87 mg/L of chlorine		Wastewater	TDS, pH and turbidity adjusted secondary effluent	simulated recycled water qualities	lab					6.87			5.46																7					2
309	Keegan et al. (2012)	Chlorine	6.87 mg/L of chlorine		Wastewater	TDS, pH and turbidity adjusted secondary effluent	simulated recycled water qualities	lab					6.87			2.24																7					5
310	Keegan et al. (2012)	Chlorine	6.87 mg/L of chlorine		Wastewater	TDS, pH and turbidity adjusted secondary effluent	simulated recycled water qualities	lab					6.87			3.71																7					5
311	Keegan et al. (2012)	Chlorine	6.87 mg/L of chlorine		Wastewater	TDS, pH and turbidity adjusted secondary effluent	simulated recycled water qualities	lab					6.87			4.88																7					5
312	Keegan et al. (2012)	Chlorine	6.87 mg/L of chlorine		Wastewater	TDS, pH and turbidity adjusted secondary effluent	simulated recycled water qualities	lab					6.87			5.99																7					5
313	Keegan et al. (2012)	Chlorine	9 mg/L of chlorine		Wastewater	TDS, pH and turbidity adjusted secondary effluent	simulated recycled water qualities	lab					9			2.55																7					20
314	Keegan et al. (2012)	Chlorine	9 mg/L of chlorine		Wastewater	TDS, pH and turbidity adjusted secondary effluent	simulated recycled water qualities	lab					9			5.95																7					20
315	Keegan et al. (2012)	Chlorine	9 mg/L of chlorine		Wastewater	TDS, pH and turbidity adjusted secondary effluent	simulated recycled water qualities	lab					9			16.47																7					20
316	Keegan et al. (2012)	Chlorine	9 mg/L of chlorine		Wastewater	TDS, pH and turbidity adjusted secondary effluent	simulated recycled water qualities	lab					9			25.81																7					20
317	Keegan et al. (2012)	Chlorine	6.5 mg/L of chlorine		Wastewater	TDS, pH and turbidity adjusted secondary effluent	simulated recycled water qualities	lab					6.5			5.72																8					0.2
318	Keegan et al. (2012)	Chlorine	6.5 mg/L of chlorine		Wastewater	TDS, pH and turbidity adjusted secondary effluent	simulated recycled water qualities	lab					6.5			9.6																8					0.2
319	Keegan et al. (2012)	Chlorine	6.5 mg/L of chlorine		Wastewater	TDS, pH and turbidity adjusted secondary effluent	simulated recycled water qualities	lab					6.5			12.8																8					0.2
320	Keegan et al. (2012)	Chlorine	6.5 mg/L of chlorine		Wastewater	TDS, pH and turbidity adjusted secondary effluent	simulated recycled water qualities	lab					6.5			15.49																8					0.2
321	Keegan et al. (2012)	Chlorine	6.87 mg/L of chlorine		Wastewater	TDS, pH and turbidity adjusted secondary effluent	simulated recycled water qualities	lab					6.87			6.67																8					2
322	Keegan et al. (2012)	Chlorine	6.87 mg/L of chlorine		Wastewater	TDS, pH and turbidity adjusted secondary effluent	simulated recycled water qualities	lab					6.87			10.32																8					2
323	Keegan et al. (2012)	Chlorine	6.87 mg/L of chlorine		Wastewater	TDS, pH and turbidity adjusted secondary effluent	simulated recycled water qualities	lab					6.87			12.9																8					2
324	Keegan et al. (2012)	Chlorine	6.87 mg/L of chlorine		Wastewater	TDS, pH and turbidity adjusted secondary effluent	simulated recycled water qualities	lab					6.87			15.68																8					2
325	Keegan et al. (2012)	Chlorine	6.87 mg/L of chlorine		Wastewater	TDS, pH and turbidity adjusted secondary effluent	simulated recycled water qualities	lab					6.87			7.78																8					5
326	Keegan et al. (2012)	Chlorine	6.87 mg/L of chlorine		Wastewater	TDS, pH and turbidity adjusted secondary effluent	simulated recycled water qualities	lab					6.87			13.16																8					5
327	Keegan et al. (2012)	Chlorine	6.87 mg/L of chlorine		Wastewater	TDS, pH and turbidity adjusted secondary effluent	simulated recycled water qualities	lab					6.87			17.79																8					5
328	Keegan et al. (2012)	Chlorine	6.87 mg/L of chlorine		Wastewater	TDS, pH and turbidity adjusted secondary effluent	simulated recycled water qualities	lab					6.87			21.94																8					5
329	Keegan et al. (2012)	Chlorine	9 mg/L of chlorine		Wastewater	TDS, pH and turbidity adjusted secondary effluent	simulated recycled water qualities	lab					9			7.99																8					20
330	Keegan et al. (2012)	Chlorine	9 mg/L of chlorine		Wastewater	TDS, pH and turbidity adjusted secondary effluent	simulated recycled water qualities	lab					9			15.09																8					20
331	Keegan et al. (2012)	Chlorine	9 mg/L of chlorine		Wastewater	TDS, pH and turbidity adjusted secondary effluent	simulated recycled water qualities	lab					9			24.81																8					20
332	Keegan et al. (2012)	Chlorine	9 mg/L of chlorine		Wastewater	TDS, pH and turbidity adjusted secondary effluent	simulated recycled water qualities	lab					9			34.52																8					20
333	Keegan et al. (2012)	Chlorine	6.5 mg/L of chlorine		Wastewater	TDS, pH and turbidity adjusted secondary effluent	simulated recycled water qualities	lab					6.5			8.25																9					0.2
334	Keegan et al. (2012)	Chlorine	6.5 mg/L of chlorine		Wastewater	TDS, pH and turbidity adjusted secondary effluent	simulated recycled water qualities	lab					6.5			14.06																9					0.2
335	Keegan et al. (2012)	Chlorine	6.5 mg/L of chlorine		Wastewater	TDS, pH and turbidity adjusted secondary effluent	simulated recycled water qualities	lab					6.5			19.1																9					0.2
336	Keegan et al. (2012)	Chlorine	6.5 mg/L of chlorine		Wastewater	TDS, pH and turbidity adjusted secondary effluent	simulated recycled water qualities	lab					6.5			23.97																9					0.2
337	Keegan et al. (2012)	Chlorine	6.87 mg/L of chlorine		Wastewater	TDS, pH and turbidity adjusted secondary effluent	simulated recycled water qualities	lab					6.87			8.94																9					2
338	Keegan et al. (2012)	Chlorine	6.87 mg/L of chlorine		Wastewater	TDS, pH and turbidity adjusted secondary effluent	simulated recycled water qualities	lab					6.87			15.5																9					2
339	Keegan et al. (2012)	Chlorine	6.87 mg/L of chlorine		Wastewater	TDS, pH and turbidity adjusted secondary effluent	simulated recycled water qualities	lab					6.87			20.88																9					2
340	Keegan et al. (2012)	Chlorine	6.87 mg/L of chlorine		Wastewater	TDS, pH and turbidity adjusted secondary effluent	simulated recycled water qualities	lab					6.87			26																9					2
341	Keegan et al. (2012)	Chlorine	6.87 mg/L of chlorine		Wastewater	TDS, pH and turbidity adjusted secondary effluent	simulated recycled water qualities	lab					6.87			9.66																9					5
342	Keegan et al. (2012)	Chlorine	6.87 mg/L of chlorine		Wastewater	TDS, pH and turbidity adjusted secondary effluent	simulated recycled water qualities	lab					6.87			16.33																9					5
343	Keegan et al. (2012)	Chlorine	6.87 mg/L of chlorine		Wastewater	TDS, pH and turbidity adjusted secondary effluent	simulated recycled water qualities	lab					6.87			22.03																9					5
344	Keegan et al. (2012)	Chlorine	6.87 mg/L of chlorine		Wastewater	TDS, pH and turbidity adjusted secondary effluent	simulated recycled water qualities	lab					6.87			27.93																9					5
345	Keegan et al. (2012)	Chlorine	9 mg/L of chlorine		Wastewater	TDS, pH and turbidity adjusted secondary effluent	simulated recycled water qualities	lab					9			13.7																9					20
346	Keegan et al. (2012)	Chlorine	9 mg/L of chlorine		Wastewater	TDS, pH and turbidity adjusted secondary effluent	simulated recycled water qualities	lab					9			28.73																9					20
347	Keegan et al. (2012)	Chlorine	9 mg/L of chlorine		Wastewater	TDS, pH and turbidity adjusted secondary effluent	simulated recycled water qualities	lab					9			41.32																9					20
348	Keegan et al. (2012)	Chlorine	9 mg/L of chlorine		Wastewater	TDS, pH and turbidity adjusted secondary effluent	simulated recycled water qualities	lab					9			51.89																9					20
349	Keegan et al. (2012)	Chloramination	15 mg/L of monochloramine		Wastewater	TDS, pH and turbidity adjusted secondary effluent	simulated recycled water qualities	lab					15			969																7					2
350	Keegan et al. (2012)	Chloramination	15 mg/L of monochloramine		Wastewater	TDS, pH and turbidity adjusted secondary effluent	simulated recycled water qualities	lab					15			1688																7					2
351	Keegan et al. (2012)	Chloramination	15 mg/L of monochloramine		Wastewater	TDS, pH and turbidity adjusted secondary effluent	simulated recycled water qualities	lab					15			2393																7					2
352	Keegan et al. (2012)	Chloramination	15 mg/L of monochloramine		Wastewater	TDS, pH and turbidity adjusted secondary effluent	simulated recycled water qualities	lab					15			3082																7					2
353	Keegan et al. (2012)	Chloramination	15 mg/L of monochloramine		Wastewater	TDS, pH and turbidity adjusted secondary effluent	simulated recycled water qualities	lab					15			1204																7					5
354	Keegan et al. (2012)	Chloramination	15 mg/L of monochloramine		Wastewater	TDS, pH and turbidity adjusted secondary effluent	simulated recycled water qualities	lab					15			1903																7					5
355	Keegan et al. (2012)	Chloramination	15 mg/L of monochloramine		Wastewater	TDS, pH and turbidity adjusted secondary effluent	simulated recycled water qualities	lab					15			2638																7					5
356	Keegan et al. (2012)	Chloramination	15 mg/L of monochloramine		Wastewater	TDS, pH and turbidity adjusted secondary effluent	simulated recycled water qualities	lab					15			3337																7					5
357	Keegan et al. (2012)	Chloramination	16 mg/L of monochloramine		Wastewater	TDS, pH and turbidity adjusted secondary effluent	simulated recycled water qualities	lab					16			1375																7					20
358	Keegan et al. (2012)	Chloramination	16 mg/L of monochloramine		Wastewater	TDS, pH and turbidity adjusted secondary effluent	simulated recycled water qualities	lab					16			2175																7					20
359	Keegan et al. (2012)	Chloramination	16 mg/L of monochloramine		Wastewater	TDS, pH and turbidity adjusted secondary effluent	simulated recycled water qualities	lab					16			2970																7					20
360	Keegan et al. (2012)	Chloramination	16 mg/L of monochloramine		Wastewater	TDS, pH and turbidity adjusted secondary effluent	simulated recycled water qualities	lab					16			3757																7					20
361	Keegan et al. (2012)	Chloramination	15 mg/L of monochloramine		Wastewater	TDS, pH and turbidity adjusted secondary effluent	simulated recycled water qualities	lab					15			1482																8					2
362	Keegan et al. (2012)	Chloramination	15 mg/L of monochloramine		Wastewater	TDS, pH and turbidity adjusted secondary effluent	simulated recycled water qualities	lab					15			2326																8					2
363	Keegan et al. (2012)	Chloramination	15 mg/L of monochloramine		Wastewater	TDS, pH and turbidity adjusted secondary effluent	simulated recycled water qualities	lab					15			3160																8					2
364	Keegan et al. (2012)	Chloramination	15 mg/L of monochloramine		Wastewater	TDS, pH and turbidity adjusted secondary effluent	simulated recycled water qualities	lab					15			3949																8					2
365	Keegan et al. (2012)	Chloramination	15 mg/L of monochloramine		Wastewater	TDS, pH and turbidity adjusted secondary effluent	simulated recycled water qualities	lab					15			1590																8					5
366	Keegan et al. (2012)	Chloramination	15 mg/L of monochloramine		Wastewater	TDS, pH and turbidity adjusted secondary effluent	simulated recycled water qualities	lab					15			2546																8					5
367	Keegan et al. (2012)	Chloramination	15 mg/L of monochloramine		Wastewater	TDS, pH and turbidity adjusted secondary effluent	simulated recycled water qualities	lab					15			3490																8					5
368	Keegan et al. (2012)	Chloramination	15 mg/L of monochloramine		Wastewater	TDS, pH and turbidity adjusted secondary effluent	simulated recycled water qualities	lab					15			4426																8					5
369	Keegan et al. (2012)	Chloramination	16 mg/L of monochloramine		Wastewater	TDS, pH and turbidity adjusted secondary effluent	simulated recycled water qualities	lab					16			3148																8					20
370	Keegan et al. (2012)	Chloramination	16 mg/L of monochloramine		Wastewater	TDS, pH and turbidity adjusted secondary effluent	simulated recycled water qualities	lab					16			4070																8					20
371	Keegan et al. (2012)	Chloramination	16 mg/L of monochloramine		Wastewater	TDS, pH and turbidity adjusted secondary effluent	simulated recycled water qualities	lab					16			4904																8					20
372	Keegan et al. (2012)	Chloramination	16 mg/L of monochloramine		Wastewater	TDS, pH and turbidity adjusted secondary effluent	simulated recycled water qualities	lab					16			5900																8					20
373	Keegan et al. (2012)	Chloramination	15 mg/L of monochloramine		Wastewater	TDS, pH and turbidity adjusted secondary effluent	simulated recycled water qualities	lab					15			2992																9					2
374	Keegan et al. (2012)	Chloramination	15 mg/L of monochloramine		Wastewater	TDS, pH and turbidity adjusted secondary effluent	simulated recycled water qualities	lab					15			4592																9					2
375	Keegan et al. (2012)	Chloramination	15 mg/L of monochloramine		Wastewater	TDS, pH and turbidity adjusted secondary effluent	simulated recycled water qualities	lab					15			5716																9					2
376	Keegan et al. (2012)	Chloramination	15 mg/L of monochloramine		Wastewater	TDS, pH and turbidity adjusted secondary effluent	simulated recycled water qualities	lab					15			6746																9					2
377	Keegan et al. (2012)	Chloramination	15 mg/L of monochloramine		Wastewater	TDS, pH and turbidity adjusted secondary effluent	simulated recycled water qualities	lab					15			4364																9					5
378	Keegan et al. (2012)	Chloramination	15 mg/L of monochloramine		Wastewater	TDS, pH and turbidity adjusted secondary effluent	simulated recycled water qualities	lab					15			6032																9					5
379	Keegan et al. (2012)	Chloramination	15 mg/L of monochloramine		Wastewater	TDS, pH and turbidity adjusted secondary effluent	simulated recycled water qualities	lab					15			7511																9					5
380	Keegan et al. (2012)	Chloramination	15 mg/L of monochloramine		Wastewater	TDS, pH and turbidity adjusted secondary effluent	simulated recycled water qualities	lab					15			9096																9					5
381	Keegan et al. (2012)	Chloramination	16 mg/L of monochloramine		Wastewater	TDS, pH and turbidity adjusted secondary effluent	simulated recycled water qualities	lab					16			6001																9					20
382	Keegan et al. (2012)	Chloramination	16 mg/L of monochloramine		Wastewater	TDS, pH and turbidity adjusted secondary effluent	simulated recycled water qualities	lab					16			8114																9					20
383	Keegan et al. (2012)	Chloramination	16 mg/L of monochloramine		Wastewater	TDS, pH and turbidity adjusted secondary effluent	simulated recycled water qualities	lab					16			9544																9					20
384	Keegan et al. (2012)	Chloramination	16 mg/L of monochloramine		Wastewater	TDS, pH and turbidity adjusted secondary effluent	simulated recycled water qualities	lab					16			10718																9					20
385	Keegan et al. (2012)	Chloramination	Bolivar lagoon effluent		Wastewater											0.84
386	Keegan et al. (2012)	Chloramination	Bolivar lagoon effluent		Wastewater											436
387	Keegan et al. (2012)	Chloramination	MW1		Wastewater											0.86
388	Keegan et al. (2012)	Chloramination	MW1		Wastewater											85
389	Keegan et al. (2012)	Chloramination	MW2		Wastewater											1.28
390	Keegan et al. (2012)	Chloramination	MW2		Wastewater											122
391	Francy et al. (2012)	Membrane bioreactor	Kubota MF-MBR, 3.4 MGD	Ohio	Wastewater			Full	Maximum Pore Size	0.4
392	Francy et al. (2012)	Membrane bioreactor	Kubota MF-MBR, 3.4 MGD	Ohio	Wastewater			Full	Maximum Pore Size	0.4
393	Francy et al. (2012)	Membrane bioreactor	Kubota MF-MBR, 3.4 MGD	Ohio	Wastewater			Full	Maximum Pore Size	0.4
394	Francy et al. (2012)	Membrane bioreactor	Kubota MF-MBR, 3.4 MGD	Ohio	Wastewater			Full	Maximum Pore Size	0.4
395	Francy et al. (2012)	Membrane bioreactor	Kubota MF-MBR, 3.4 MGD	Ohio	Wastewater			Full	Maximum Pore Size	0.4
396	Francy et al. (2012)	Membrane bioreactor	Kubota MF-MBR, 3.4 MGD	Ohio	Wastewater			Full	Maximum Pore Size	0.4
397	Francy et al. (2012)	Membrane bioreactor	Kubota MF-MBR, 3.4 MGD	Ohio	Wastewater			Full	Maximum Pore Size	0.4
398	Francy et al. (2012)	Membrane bioreactor	Kubota MF-MBR, 3.4 MGD	Ohio	Wastewater			Full	Maximum Pore Size	0.4
399	Francy et al. (2012)	Membrane bioreactor	Kubota MF-MBR, 3.4 MGD	Ohio	Wastewater			Full	Maximum Pore Size	0.4
400	Francy et al. (2012)	Membrane bioreactor	Kubota MF-MBR, 3.4 MGD	Ohio	Wastewater			Full	Maximum Pore Size	0.4
401	Francy et al. (2012)	Membrane bioreactor	Kubota MF-MBR, 3.4 MGD	Ohio	Wastewater			Full	Maximum Pore Size	0.4
402	Francy et al. (2012)	UV	UV after MBR, 3.4 MGD	Ohio	Wastewater	After MBR		Full
403	Francy et al. (2012)	UV	UV after MBR, 3.4 MGD	Ohio	Wastewater	After MBR		Full
404	Francy et al. (2012)	UV	UV after MBR, 3.4 MGD	Ohio	Wastewater	After MBR		Full
405	Francy et al. (2012)	UV	UV after MBR, 3.4 MGD	Ohio	Wastewater	After MBR		Full
406	Francy et al. (2012)	UV	UV after MBR, 3.4 MGD	Ohio	Wastewater	After MBR		Full
407	Francy et al. (2012)	UV	UV after MBR, 3.4 MGD	Ohio	Wastewater	After MBR		Full
421	Francy et al. (2012)	UV	UV after tertiary 0.25 MGD	Ohio	Wastewater	After sand filtration		Full
422	Francy et al. (2012)	UV	UV after tertiary 0.25 MGD	Ohio	Wastewater	After sand filtration		Full
423	Francy et al. (2012)	UV	UV after tertiary 0.25 MGD	Ohio	Wastewater	After sand filtration		Full
424	Francy et al. (2012)	UV	UV after tertiary 0.25 MGD	Ohio	Wastewater	After sand filtration		Full
429	Francy et al. (2012)	Chlorine	Cl2 after conv 5 MGD	Ohio	Wastewater	After activated sludge		Full
430	Francy et al. (2012)	Chlorine	Cl2 after conv 5 MGD	Ohio	Wastewater	After activated sludge		Full
431	Francy et al. (2012)	Chlorine	Cl2 after conv 5 MGD	Ohio	Wastewater	After activated sludge		Full
432	Francy et al. (2012)	Chlorine	Cl2 after conv 5 MGD	Ohio	Wastewater	After activated sludge		Full
433	Francy et al. (2012)	Membrane bioreactor	Kubota MF-MBR, 3.4 MGD	Ohio	Wastewater			Full	Maximum Pore Size	0.4
434	Francy et al. (2012)	Membrane bioreactor	Kubota MF-MBR, 3.4 MGD	Ohio	Wastewater			Full	Maximum Pore Size	0.4
435	Francy et al. (2012)	Membrane bioreactor	Kubota MF-MBR, 3.4 MGD	Ohio	Wastewater			Full	Maximum Pore Size	0.4
436	Francy et al. (2012)	Membrane bioreactor	Kubota MF-MBR, 3.4 MGD	Ohio	Wastewater			Full	Maximum Pore Size	0.4
437	Francy et al. (2012)	Membrane bioreactor	Kubota MF-MBR, 3.4 MGD	Ohio	Wastewater			Full	Maximum Pore Size	0.4
438	Francy et al. (2012)	Membrane bioreactor	Kubota MF-MBR, 3.4 MGD	Ohio	Wastewater			Full	Maximum Pore Size	0.4
439	Francy et al. (2012)	Membrane bioreactor	Kubota MF-MBR, 3.4 MGD	Ohio	Wastewater			Full	Maximum Pore Size	0.4
440	Francy et al. (2012)	Membrane bioreactor	Kubota MF-MBR, 3.4 MGD	Ohio	Wastewater			Full	Maximum Pore Size	0.4
441	Francy et al. (2012)	Membrane bioreactor	Kubota MF-MBR, 3.4 MGD	Ohio	Wastewater			Full	Maximum Pore Size	0.4
442	Francy et al. (2012)	Membrane bioreactor	Kubota MF-MBR, 3.4 MGD	Ohio	Wastewater			Full	Maximum Pore Size	0.4
443	Francy et al. (2012)	Membrane bioreactor	Kubota MF-MBR, 3.4 MGD	Ohio	Wastewater			Full	Maximum Pore Size	0.4
444	Francy et al. (2012)	UV	UV after MBR, 3.4 MGD	Ohio	Wastewater	After MBR		Full
445	Francy et al. (2012)	UV	UV after MBR, 3.4 MGD	Ohio	Wastewater	After MBR		Full
446	Francy et al. (2012)	UV	UV after MBR, 3.4 MGD	Ohio	Wastewater	After MBR		Full
447	Francy et al. (2012)	UV	UV after MBR, 3.4 MGD	Ohio	Wastewater	After MBR		Full
448	Francy et al. (2012)	UV	UV after MBR, 3.4 MGD	Ohio	Wastewater	After MBR		Full
449	Francy et al. (2012)	UV	UV after MBR, 3.4 MGD	Ohio	Wastewater	After MBR		Full
453	Francy et al. (2012)	UV	UV after MBR, 3.4 MGD	Ohio	Wastewater	After MBR		Full
463	Francy et al. (2012)	UV	After tertiary -.25 MGD	Ohio	Wastewater	After sand filtration		Full
464	Francy et al. (2012)	UV	After tertiary -.25 MGD	Ohio	Wastewater	After sand filtration		Full
465	Francy et al. (2012)	UV	After tertiary -.25 MGD	Ohio	Wastewater	After sand filtration		Full
466	Francy et al. (2012)	UV	After tertiary -.25 MGD	Ohio	Wastewater	After sand filtration		Full
471	Francy et al. (2012)	Chlorine	After secondary 5.0 MGD	Ohio	Wastewater	After activated sludge		Full
472	Francy et al. (2012)	Chlorine	After secondary 5.0 MGD	Ohio	Wastewater	After activated sludge		Full
473	Francy et al. (2012)	Chlorine	After secondary 5.0 MGD	Ohio	Wastewater	After activated sludge		Full
474	Francy et al. (2012)	Chlorine	After secondary 5.0 MGD	Ohio	Wastewater	After activated sludge		Full
475	Francy et al. (2012)	Membrane bioreactor	Kubota MF-MBR, 3.4 MGD	Ohio	Wastewater			Full	Maximum Pore Size	0.4
476	Francy et al. (2012)	Membrane bioreactor	Kubota MF-MBR, 3.4 MGD	Ohio	Wastewater			Full	Maximum Pore Size	0.4
477	Francy et al. (2012)	Membrane bioreactor	Kubota MF-MBR, 3.4 MGD	Ohio	Wastewater			Full	Maximum Pore Size	0.4
478	Francy et al. (2012)	Membrane bioreactor	Kubota MF-MBR, 3.4 MGD	Ohio	Wastewater			Full	Maximum Pore Size	0.4
479	Francy et al. (2012)	Membrane bioreactor	Kubota MF-MBR, 3.4 MGD	Ohio	Wastewater			Full	Maximum Pore Size	0.4
480	Francy et al. (2012)	Membrane bioreactor	Kubota MF-MBR, 3.4 MGD	Ohio	Wastewater			Full	Maximum Pore Size	0.4
481	Francy et al. (2012)	Membrane bioreactor	Kubota MF-MBR, 3.4 MGD	Ohio	Wastewater			Full	Maximum Pore Size	0.4
482	Francy et al. (2012)	Membrane bioreactor	Kubota MF-MBR, 3.4 MGD	Ohio	Wastewater			Full	Maximum Pore Size	0.4
483	Francy et al. (2012)	Membrane bioreactor	Kubota MF-MBR, 3.4 MGD	Ohio	Wastewater			Full	Maximum Pore Size	0.4
484	Francy et al. (2012)	Membrane bioreactor	Kubota MF-MBR, 3.4 MGD	Ohio	Wastewater			Full	Maximum Pore Size	0.4
485	Francy et al. (2012)	Membrane bioreactor	Kubota MF-MBR, 3.4 MGD	Ohio	Wastewater			Full	Maximum Pore Size	0.4
486	Francy et al. (2012)	UV	UV after MBR, 3.4 MGD	Ohio	Wastewater	After MBR		Full
487	Francy et al. (2012)	UV	UV after MBR, 3.4 MGD	Ohio	Wastewater	After MBR		Full
488	Francy et al. (2012)	UV	UV after MBR, 3.4 MGD	Ohio	Wastewater	After MBR		Full
489	Francy et al. (2012)	UV	UV after MBR, 3.4 MGD	Ohio	Wastewater	After MBR		Full
490	Francy et al. (2012)	UV	UV after MBR, 3.4 MGD	Ohio	Wastewater	After MBR		Full
491	Francy et al. (2012)	UV	UV after MBR, 3.4 MGD	Ohio	Wastewater	After MBR		Full
495	Francy et al. (2012)	UV	UV after MBR, 3.4 MGD	Ohio	Wastewater	After MBR		Full
496	Francy et al. (2012)	UV	UV after MBR, 3.4 MGD	Ohio	Wastewater	After MBR		Full
505	Francy et al. (2012)	UV	After tertiary -.25 MGD	Ohio	Wastewater	After sand filtration		Full
506	Francy et al. (2012)	UV	After tertiary -.25 MGD	Ohio	Wastewater	After sand filtration		Full
507	Francy et al. (2012)	UV	After tertiary -.25 MGD	Ohio	Wastewater	After sand filtration		Full
508	Francy et al. (2012)	UV	After tertiary -.25 MGD	Ohio	Wastewater	After sand filtration		Full
513	Francy et al. (2012)	Chlorine	After secondary 5.0 MGD	Ohio	Wastewater	After activated sludge		Full
514	Francy et al. (2012)	Chlorine	After secondary 5.0 MGD	Ohio	Wastewater	After activated sludge		Full
515	Francy et al. (2012)	Chlorine	After secondary 5.0 MGD	Ohio	Wastewater	After activated sludge		Full
516	Francy et al. (2012)	Chlorine	After secondary 5.0 MGD	Ohio	Wastewater	After activated sludge		Full
517	Francy et al. (2012)	Membrane bioreactor	Kubota MF-MBR, 3.4 MGD	Ohio	Wastewater			Full	Maximum Pore Size	0.4
518	Francy et al. (2012)	Membrane bioreactor	Kubota MF-MBR, 3.4 MGD	Ohio	Wastewater			Full	Maximum Pore Size	0.4
519	Francy et al. (2012)	Membrane bioreactor	Kubota MF-MBR, 3.4 MGD	Ohio	Wastewater			Full	Maximum Pore Size	0.4
520	Francy et al. (2012)	Membrane bioreactor	Kubota MF-MBR, 3.4 MGD	Ohio	Wastewater			Full	Maximum Pore Size	0.4
521	Francy et al. (2012)	Membrane bioreactor	Kubota MF-MBR, 3.4 MGD	Ohio	Wastewater			Full	Maximum Pore Size	0.4
522	Francy et al. (2012)	Membrane bioreactor	Kubota MF-MBR, 3.4 MGD	Ohio	Wastewater			Full	Maximum Pore Size	0.4
523	Francy et al. (2012)	Membrane bioreactor	Kubota MF-MBR, 3.4 MGD	Ohio	Wastewater			Full	Maximum Pore Size	0.4
524	Francy et al. (2012)	Membrane bioreactor	Kubota MF-MBR, 3.4 MGD	Ohio	Wastewater			Full	Maximum Pore Size	0.4
525	Francy et al. (2012)	Membrane bioreactor	Kubota MF-MBR, 3.4 MGD	Ohio	Wastewater			Full	Maximum Pore Size	0.4
526	Francy et al. (2012)	Membrane bioreactor	Kubota MF-MBR, 3.4 MGD	Ohio	Wastewater			Full	Maximum Pore Size	0.4
527	Francy et al. (2012)	Membrane bioreactor	Kubota MF-MBR, 3.4 MGD	Ohio	Wastewater			Full	Maximum Pore Size	0.4
528	Francy et al. (2012)	UV	UV after MBR, 3.4 MGD	Ohio	Wastewater	After MBR		Full
529	Francy et al. (2012)	UV	UV after MBR, 3.4 MGD	Ohio	Wastewater	After MBR		Full
532	Francy et al. (2012)	UV	UV after MBR, 3.4 MGD	Ohio	Wastewater	After MBR		Full
534	Francy et al. (2012)	UV	UV after MBR, 3.4 MGD	Ohio	Wastewater	After MBR		Full
535	Francy et al. (2012)	UV	UV after MBR, 3.4 MGD	Ohio	Wastewater	After MBR		Full
536	Francy et al. (2012)	UV	UV after MBR, 3.4 MGD	Ohio	Wastewater	After MBR		Full
538	Francy et al. (2012)	UV	UV after MBR, 3.4 MGD	Ohio	Wastewater	After MBR		Full
547	Francy et al. (2012)	UV	After tertiary -.25 MGD	Ohio	Wastewater	After sand filtration		Full
548	Francy et al. (2012)	UV	After tertiary -.25 MGD	Ohio	Wastewater	After sand filtration		Full
549	Francy et al. (2012)	UV	After tertiary -.25 MGD	Ohio	Wastewater	After sand filtration		Full
550	Francy et al. (2012)	UV	After tertiary -.25 MGD	Ohio	Wastewater	After sand filtration		Full
555	Francy et al. (2012)	Chlorine	After secondary 5.0 MGD	Ohio	Wastewater	After activated sludge		Full
556	Francy et al. (2012)	Chlorine	After secondary 5.0 MGD	Ohio	Wastewater	After activated sludge		Full
557	Francy et al. (2012)	Chlorine	After secondary 5.0 MGD	Ohio	Wastewater	After activated sludge		Full
558	Francy et al. (2012)	Chlorine	After secondary 5.0 MGD	Ohio	Wastewater	After activated sludge		Full
559	Francy et al. (2012)	Membrane bioreactor	Kubota MF-MBR, 3.4 MGD	Ohio	Wastewater			Full	Maximum Pore Size	0.4
560	Francy et al. (2012)	Membrane bioreactor	Kubota MF-MBR, 3.4 MGD	Ohio	Wastewater			Full	Maximum Pore Size	0.4
561	Francy et al. (2012)	Membrane bioreactor	Kubota MF-MBR, 3.4 MGD	Ohio	Wastewater			Full	Maximum Pore Size	0.4
562	Francy et al. (2012)	Membrane bioreactor	Kubota MF-MBR, 3.4 MGD	Ohio	Wastewater			Full	Maximum Pore Size	0.4
563	Francy et al. (2012)	Membrane bioreactor	Kubota MF-MBR, 3.4 MGD	Ohio	Wastewater			Full	Maximum Pore Size	0.4
564	Francy et al. (2012)	Membrane bioreactor	Kubota MF-MBR, 3.4 MGD	Ohio	Wastewater			Full	Maximum Pore Size	0.4
565	Francy et al. (2012)	Membrane bioreactor	Kubota MF-MBR, 3.4 MGD	Ohio	Wastewater			Full	Maximum Pore Size	0.4
566	Francy et al. (2012)	Membrane bioreactor	Kubota MF-MBR, 3.4 MGD	Ohio	Wastewater			Full	Maximum Pore Size	0.4
567	Francy et al. (2012)	Membrane bioreactor	Kubota MF-MBR, 3.4 MGD	Ohio	Wastewater			Full	Maximum Pore Size	0.4
568	Francy et al. (2012)	Membrane bioreactor	Kubota MF-MBR, 3.4 MGD	Ohio	Wastewater			Full	Maximum Pore Size	0.4
569	Francy et al. (2012)	Membrane bioreactor	Kubota MF-MBR, 3.4 MGD	Ohio	Wastewater			Full	Maximum Pore Size	0.4
570	Francy et al. (2012)	UV	UV after MBR, 3.4 MGD	Ohio	Wastewater	After MBR		Full
571	Francy et al. (2012)	UV	UV after MBR, 3.4 MGD	Ohio	Wastewater	After MBR		Full
572	Francy et al. (2012)	UV	UV after MBR, 3.4 MGD	Ohio	Wastewater	After MBR		Full
573	Francy et al. (2012)	UV	UV after MBR, 3.4 MGD	Ohio	Wastewater	After MBR		Full
574	Francy et al. (2012)	UV	UV after MBR, 3.4 MGD	Ohio	Wastewater	After MBR		Full
575	Francy et al. (2012)	UV	UV after MBR, 3.4 MGD	Ohio	Wastewater	After MBR		Full
576	Francy et al. (2012)	UV	UV after MBR, 3.4 MGD	Ohio	Wastewater	After MBR		Full
577	Francy et al. (2012)	UV	UV after MBR, 3.4 MGD	Ohio	Wastewater	After MBR		Full
578	Francy et al. (2012)	UV	UV after MBR, 3.4 MGD	Ohio	Wastewater	After MBR		Full
579	Francy et al. (2012)	UV	UV after MBR, 3.4 MGD	Ohio	Wastewater	After MBR		Full
580	Francy et al. (2012)	UV	UV after MBR, 3.4 MGD	Ohio	Wastewater	After MBR		Full
589	Francy et al. (2012)	UV	After tertiary -.25 MGD	Ohio	Wastewater	After sand filtration		Full
590	Francy et al. (2012)	UV	After tertiary -.25 MGD	Ohio	Wastewater	After sand filtration		Full
591	Francy et al. (2012)	UV	After tertiary -.25 MGD	Ohio	Wastewater	After sand filtration		Full
592	Francy et al. (2012)	UV	After tertiary -.25 MGD	Ohio	Wastewater	After sand filtration		Full
597	Francy et al. (2012)	Chlorine	After secondary 5.0 MGD	Ohio	Wastewater	After activated sludge		Full
598	Francy et al. (2012)	Chlorine	After secondary 5.0 MGD	Ohio	Wastewater	After activated sludge		Full
599	Francy et al. (2012)	Chlorine	After secondary 5.0 MGD	Ohio	Wastewater	After activated sludge		Full
600	Francy et al. (2012)	Chlorine	After secondary 5.0 MGD	Ohio	Wastewater	After activated sludge		Full
601	Francy et al. (2012)	Membrane bioreactor	Kubota MF-MBR, 3.4 MGD	Ohio	Wastewater			Full	Maximum Pore Size	0.4
602	Francy et al. (2012)	Membrane bioreactor	Kubota MF-MBR, 3.4 MGD	Ohio	Wastewater			Full	Maximum Pore Size	0.4
603	Francy et al. (2012)	Membrane bioreactor	Kubota MF-MBR, 3.4 MGD	Ohio	Wastewater			Full	Maximum Pore Size	0.4
604	Francy et al. (2012)	Membrane bioreactor	Kubota MF-MBR, 3.4 MGD	Ohio	Wastewater			Full	Maximum Pore Size	0.4
605	Francy et al. (2012)	Membrane bioreactor	Kubota MF-MBR, 3.4 MGD	Ohio	Wastewater			Full	Maximum Pore Size	0.4
606	Francy et al. (2012)	Membrane bioreactor	Kubota MF-MBR, 3.4 MGD	Ohio	Wastewater			Full	Maximum Pore Size	0.4
607	Francy et al. (2012)	Membrane bioreactor	Kubota MF-MBR, 3.4 MGD	Ohio	Wastewater			Full	Maximum Pore Size	0.4
608	Francy et al. (2012)	Membrane bioreactor	Kubota MF-MBR, 3.4 MGD	Ohio	Wastewater			Full	Maximum Pore Size	0.4
609	Francy et al. (2012)	Membrane bioreactor	Kubota MF-MBR, 3.4 MGD	Ohio	Wastewater			Full	Maximum Pore Size	0.4
610	Francy et al. (2012)	Membrane bioreactor	Kubota MF-MBR, 3.4 MGD	Ohio	Wastewater			Full	Maximum Pore Size	0.4
611	Francy et al. (2012)	Membrane bioreactor	Kubota MF-MBR, 3.4 MGD	Ohio	Wastewater			Full	Maximum Pore Size	0.4
612	Francy et al. (2012)	UV	UV after MBR, 3.4 MGD	Ohio	Wastewater	After MBR		Full
613	Francy et al. (2012)	UV	UV after MBR, 3.4 MGD	Ohio	Wastewater	After MBR		Full
614	Francy et al. (2012)	UV	UV after MBR, 3.4 MGD	Ohio	Wastewater	After MBR		Full
615	Francy et al. (2012)	UV	UV after MBR, 3.4 MGD	Ohio	Wastewater	After MBR		Full
617	Francy et al. (2012)	UV	UV after MBR, 3.4 MGD	Ohio	Wastewater	After MBR		Full
632	Francy et al. (2012)	UV	After tertiary -.25 MGD	Ohio	Wastewater	After sand filtration		Full
634	Francy et al. (2012)	UV	After tertiary -.25 MGD	Ohio	Wastewater	After sand filtration		Full
639	Francy et al. (2012)	Chlorine	After secondary 5.0 MGD	Ohio	Wastewater	After activated sludge		Full
640	Francy et al. (2012)	Chlorine	After secondary 5.0 MGD	Ohio	Wastewater	After activated sludge		Full
641	Francy et al. (2012)	Chlorine	After secondary 5.0 MGD	Ohio	Wastewater	After activated sludge		Full
642	Francy et al. (2012)	Chlorine	After secondary 5.0 MGD	Ohio	Wastewater	After activated sludge		Full
643	Francy et al. (2012)	Membrane bioreactor	Kubota MF-MBR, 3.4 MGD	Ohio	Wastewater			Full	Maximum Pore Size	0.4
644	Francy et al. (2012)	Membrane bioreactor	Kubota MF-MBR, 3.4 MGD	Ohio	Wastewater			Full	Maximum Pore Size	0.4
646	Francy et al. (2012)	Membrane bioreactor	Kubota MF-MBR, 3.4 MGD	Ohio	Wastewater			Full	Maximum Pore Size	0.4
648	Francy et al. (2012)	Membrane bioreactor	Kubota MF-MBR, 3.4 MGD	Ohio	Wastewater			Full	Maximum Pore Size	0.4
649	Francy et al. (2012)	Membrane bioreactor	Kubota MF-MBR, 3.4 MGD	Ohio	Wastewater			Full	Maximum Pore Size	0.4
650	Francy et al. (2012)	Membrane bioreactor	Kubota MF-MBR, 3.4 MGD	Ohio	Wastewater			Full	Maximum Pore Size	0.4
651	Francy et al. (2012)	Membrane bioreactor	Kubota MF-MBR, 3.4 MGD	Ohio	Wastewater			Full	Maximum Pore Size	0.4
652	Francy et al. (2012)	Membrane bioreactor	Kubota MF-MBR, 3.4 MGD	Ohio	Wastewater			Full	Maximum Pore Size	0.4
653	Francy et al. (2012)	Membrane bioreactor	Kubota MF-MBR, 3.4 MGD	Ohio	Wastewater			Full	Maximum Pore Size	0.4
659	Francy et al. (2012)	UV	UV after MBR, 3.4 MGD	Ohio	Wastewater	After MBR		Full
686	Francy et al. (2012)	Membrane bioreactor	Kubota MF-MBR, 3.4 MGD	Ohio	Wastewater			Full	Maximum Pore Size	0.4
687	Francy et al. (2012)	Membrane bioreactor	Kubota MF-MBR, 3.4 MGD	Ohio	Wastewater			Full	Maximum Pore Size	0.4
691	Francy et al. (2012)	Membrane bioreactor	Kubota MF-MBR, 3.4 MGD	Ohio	Wastewater			Full	Maximum Pore Size	0.4
692	Francy et al. (2012)	Membrane bioreactor	Kubota MF-MBR, 3.4 MGD	Ohio	Wastewater			Full	Maximum Pore Size	0.4
693	Francy et al. (2012)	Membrane bioreactor	Kubota MF-MBR, 3.4 MGD	Ohio	Wastewater			Full	Maximum Pore Size	0.4
694	Francy et al. (2012)	Membrane bioreactor	Kubota MF-MBR, 3.4 MGD	Ohio	Wastewater			Full	Maximum Pore Size	0.4
695	Francy et al. (2012)	Membrane bioreactor	Kubota MF-MBR, 3.4 MGD	Ohio	Wastewater			Full	Maximum Pore Size	0.4
704	Francy et al. (2012)	UV	UV after MBR, 3.4 MGD	Ohio	Wastewater	After MBR		Full
725	Francy et al. (2012)	Chlorine	After secondary 5.0 MGD	Ohio	Wastewater	After activated sludge		Full
727	Koivunen & Heinonen-Tanksi (2005)	Peracetic acid		Lab	Synthetic	Peptone water		Lab					0.5		10																	6.6			64	2.5			60.1
728	Koivunen & Heinonen-Tanksi (2005)	Peracetic acid		Lab	Synthetic	Peptone water		Lab					1		10																	6.6			64	2.5			60.1
729	Koivunen & Heinonen-Tanksi (2005)	Peracetic acid		Lab	Synthetic	Peptone water		Lab					1.5		10																	6.6			64	2.5			60.1
730	Koivunen & Heinonen-Tanksi (2005)	Peracetic acid		Lab	Synthetic	Peptone water		Lab					3		10																	6.6			64	2.5			60.1
731	Koivunen & Heinonen-Tanksi (2005)	Peracetic acid		Lab	Synthetic	Peptone water		Lab					1		10																	6.5			64	0.8			59.1
732	Koivunen & Heinonen-Tanksi (2005)	Peracetic acid		Lab	Synthetic	Peptone water		Lab					2		10																	6.5			64	0.8			59.1
733	Koivunen & Heinonen-Tanksi (2005)	Peracetic acid		Lab	Synthetic	Peptone water		Lab					3		10																	6.5			64	0.8			59.1
734	Koivunen & Heinonen-Tanksi (2005)	Peracetic acid		Lab	Synthetic	Peptone water		Lab					1		10																	6.7			64	1.3			58.8
735	Koivunen & Heinonen-Tanksi (2005)	Peracetic acid		Lab	Synthetic	Peptone water		Lab					2		10																	6.7			64	1.3			58.8
736	Koivunen & Heinonen-Tanksi (2005)	Peracetic acid		Lab	Synthetic	Peptone water		Lab					3		10																	6.7			64	1.3			58.8
737	Koivunen & Heinonen-Tanksi (2005)	Peracetic acid		Lab	Synthetic	Peptone water		Lab					3		10																	6.7			64	0.1			69.3
738	Koivunen & Heinonen-Tanksi (2005)	Peracetic acid		Lab	Synthetic	Peptone water		Lab					7		10																	6.7			64	0.1			69.3
739	Koivunen & Heinonen-Tanksi (2005)	Peracetic acid		Lab	Synthetic	Peptone water		Lab					15		10																	6.7			64	0.1			69.3
740	Koivunen & Heinonen-Tanksi (2005)	UV + PAA	LPUV	Lab	Synthetic	Peptone water		Lab					0.5		10			8														6.6			64	2.5			60.1
741	Koivunen & Heinonen-Tanksi (2005)	UV + PAA	LPUV	Lab	Synthetic	Peptone water		Lab					1		10			8														6.6			64	2.5			60.1
742	Koivunen & Heinonen-Tanksi (2005)	UV + PAA	LPUV	Lab	Synthetic	Peptone water		Lab					1.5		10			8														6.6			64	2.5			60.1
743	Koivunen & Heinonen-Tanksi (2005)	UV + PAA	LPUV	Lab	Synthetic	Peptone water		Lab					0.5		10			10														6.6			64	2.5			60.1
744	Koivunen & Heinonen-Tanksi (2005)	UV + PAA	LPUV	Lab	Synthetic	Peptone water		Lab					1		10			10														6.6			64	2.5			60.1
745	Koivunen & Heinonen-Tanksi (2005)	UV + PAA	LPUV	Lab	Synthetic	Peptone water		Lab					1.5		10			10														6.6			64	2.5			60.1
746	Koivunen & Heinonen-Tanksi (2005)	UV + PAA	LPUV	Lab	Synthetic	Peptone water		Lab					1		10			10														6.5			64	0.8			59.1
747	Koivunen & Heinonen-Tanksi (2005)	UV + PAA	LPUV	Lab	Synthetic	Peptone water		Lab					2		10			10														6.5			64	0.8			59.1
748	Koivunen & Heinonen-Tanksi (2005)	UV + PAA	LPUV	Lab	Synthetic	Peptone water		Lab					3		10			10														6.5			64	0.8			59.1
749	Koivunen & Heinonen-Tanksi (2005)	UV + PAA	LPUV	Lab	Synthetic	Peptone water		Lab					1		10			14														6.5			64	0.8			59.1
750	Koivunen & Heinonen-Tanksi (2005)	UV + PAA	LPUV	Lab	Synthetic	Peptone water		Lab					2		10			14														6.5			64	0.8			59.1
751	Koivunen & Heinonen-Tanksi (2005)	UV + PAA	LPUV	Lab	Synthetic	Peptone water		Lab					3		10			14														6.5			64	0.8			59.1
752	Koivunen & Heinonen-Tanksi (2005)	UV + PAA	LPUV	Lab	Synthetic	Peptone water		Lab					1		10			6														6.7			64	1.3			58.8
753	Koivunen & Heinonen-Tanksi (2005)	UV + PAA	LPUV	Lab	Synthetic	Peptone water		Lab					2		10			6														6.7			64	1.3			58.8
754	Koivunen & Heinonen-Tanksi (2005)	UV + PAA	LPUV	Lab	Synthetic	Peptone water		Lab					3		10			6														6.7			64	1.3			58.8
755	Koivunen & Heinonen-Tanksi (2005)	UV + PAA	LPUV	Lab	Synthetic	Peptone water		Lab					1		10			10														6.7			64	1.3			58.8
756	Koivunen & Heinonen-Tanksi (2005)	UV + PAA	LPUV	Lab	Synthetic	Peptone water		Lab					2		10			10														6.7			64	1.3			58.8
757	Koivunen & Heinonen-Tanksi (2005)	UV + PAA	LPUV	Lab	Synthetic	Peptone water		Lab					3		10			10														6.7			64	1.3			58.8
758	Koivunen & Heinonen-Tanksi (2005)	UV + PAA	LPUV	Lab	Synthetic	Peptone water		Lab					3		10			22														6.7			64	0.1			69.3
759	Koivunen & Heinonen-Tanksi (2005)	UV + PAA	LPUV	Lab	Synthetic	Peptone water		Lab					7		10			22														6.7			64	0.1			69.3
760	Koivunen & Heinonen-Tanksi (2005)	UV + PAA	LPUV	Lab	Synthetic	Peptone water		Lab					15		10			22														6.7			64	0.1			69.3
761	Koivunen & Heinonen-Tanksi (2005)	UV + PAA	LPUV	Lab	Synthetic	Peptone water		Lab					3		10			38														6.7			64	0.1			69.3
762	Koivunen & Heinonen-Tanksi (2005)	UV + PAA	LPUV	Lab	Synthetic	Peptone water		Lab					7		10			38														6.7			64	0.1			69.3
763	Koivunen & Heinonen-Tanksi (2005)	UV + PAA	LPUV	Lab	Synthetic	Peptone water		Lab					15		10			38														6.7			64	0.1			69.3
764	Koivunen & Heinonen-Tanksi (2005)	UV + H2O2	LPUV	Lab	Synthetic	Peptone water		Lab					3		10			8														6.6			64	2.5			60.1
765	Koivunen & Heinonen-Tanksi (2005)	UV + H2O2	LPUV	Lab	Synthetic	Peptone water		Lab					30		10			8														6.6			64	2.5			60.1
766	Koivunen & Heinonen-Tanksi (2005)	UV + H2O2	LPUV	Lab	Synthetic	Peptone water		Lab					150		10			8														6.6			64	2.5			60.1
767	Koivunen & Heinonen-Tanksi (2005)	UV + H2O2	LPUV	Lab	Synthetic	Peptone water		Lab					3		10			10														6.6			64	2.5			60.1
768	Koivunen & Heinonen-Tanksi (2005)	UV + H2O2	LPUV	Lab	Synthetic	Peptone water		Lab					30		10			10														6.6			64	2.5			60.1
769	Koivunen & Heinonen-Tanksi (2005)	UV + H2O2	LPUV	Lab	Synthetic	Peptone water		Lab					150		10			10														6.6			64	2.5			60.1
770	Koivunen & Heinonen-Tanksi (2005)	UV + H2O2	LPUV	Lab	Synthetic	Peptone water		Lab					3		10			22														6.7			64	0.1			69.3
771	Koivunen & Heinonen-Tanksi (2005)	UV + H2O2	LPUV	Lab	Synthetic	Peptone water		Lab					30		10			22														6.7			64	0.1			69.3
772	Koivunen & Heinonen-Tanksi (2005)	UV + H2O2	LPUV	Lab	Synthetic	Peptone water		Lab					150		10			22														6.7			64	0.1			69.3
773	Koivunen & Heinonen-Tanksi (2005)	UV + H2O2	LPUV	Lab	Synthetic	Peptone water		Lab					3		10			38														6.7			64	0.1			69.3
774	Koivunen & Heinonen-Tanksi (2005)	UV + H2O2	LPUV	Lab	Synthetic	Peptone water		Lab					30		10			38														6.7			64	0.1			69.3
775	Koivunen & Heinonen-Tanksi (2005)	UV + H2O2	LPUV	Lab	Synthetic	Peptone water		Lab					150		10			38														6.7			64	0.1			69.3
776	Koivunen & Heinonen-Tanksi (2005)	Chlorine		Lab	Synthetic	Peptone water		Lab					12		10	120	X															6.6			64	2.5			60.1
777	Koivunen & Heinonen-Tanksi (2005)	Chlorine		Lab	Synthetic	Peptone water		Lab					18		10	180	X															6.5			64	0.8			59.1
778	Koivunen & Heinonen-Tanksi (2005)	Chlorine		Lab	Synthetic	Peptone water		Lab					18		10	180	X															6.7			64	1.3			58.8
779	Koivunen & Heinonen-Tanksi (2005)	Chlorine		Lab	Synthetic	Peptone water		Lab					18		10																	6.7			64	0.1			69.3
780	Koivunen & Heinonen-Tanksi (2005)	UV	LPUV	Lab	Synthetic	Peptone water		Lab										8														6.6			64	2.5			60.1
781	Koivunen & Heinonen-Tanksi (2005)	UV	LPUV	Lab	Synthetic	Peptone water		Lab										10														6.6			64	2.5			60.1
782	Koivunen & Heinonen-Tanksi (2005)	UV	LPUV	Lab	Synthetic	Peptone water		Lab										10														6.5			64	0.8			59.1
783	Koivunen & Heinonen-Tanksi (2005)	UV	LPUV	Lab	Synthetic	Peptone water		Lab										14														6.5			64	0.8			59.1
784	Koivunen & Heinonen-Tanksi (2005)	UV	LPUV	Lab	Synthetic	Peptone water		Lab										6														6.7			64	1.3			58.8
785	Koivunen & Heinonen-Tanksi (2005)	UV	LPUV	Lab	Synthetic	Peptone water		Lab										10														6.7			64	1.3			58.8
786	Koivunen & Heinonen-Tanksi (2005)	UV	LPUV	Lab	Synthetic	Peptone water		Lab										22														6.7			64	0.1			69.3
787	Koivunen & Heinonen-Tanksi (2005)	UV	LPUV	Lab	Synthetic	Peptone water		Lab										38														6.7			64	0.1			69.3
788	Kuo et al. (2010)	Membrane bioreactor	Zenon (now SUEZ) ZeeWeed 500c	Traverse City, MI	Wastewater	Secondary effluent		Full	Nominal pore size	0.04																		Absolute pore size	0.1	microns
789	Kuo et al. (2010)	Membrane bioreactor	Zenon (now SUEZ) ZeeWeed 500c	Traverse City, MI	Wastewater	Secondary effluent		Full	Nominal pore size	0.04																		Absolute pore size	0.1	microns
790	Kuo et al. (2010)	Membrane bioreactor	Zenon (now SUEZ) ZeeWeed 500c	Traverse City, MI	Wastewater	Secondary effluent		Full	Nominal pore size	0.04																		Absolute pore size	0.1	microns
791	Kuo et al. (2010)	Membrane bioreactor	Zenon (now SUEZ) ZeeWeed 500c	Traverse City, MI	Wastewater	Secondary effluent		Full	Nominal pore size	0.04																		Absolute pore size	0.1	microns
792	Kuo et al. (2010)	Membrane bioreactor	Zenon (now SUEZ) ZeeWeed 500c	Traverse City, MI	Wastewater	Secondary effluent		Full	Nominal pore size	0.04																		Absolute pore size	0.1	microns
793	Kuo et al. (2010)	Membrane bioreactor	Zenon (now SUEZ) ZeeWeed 500c	Traverse City, MI	Wastewater	Secondary effluent		Full	Nominal pore size	0.04																		Absolute pore size	0.1	microns
794	Kuo et al. (2010)	Membrane bioreactor	Zenon (now SUEZ) ZeeWeed 500c	Traverse City, MI	Wastewater	Secondary effluent		Full	Nominal pore size	0.04																		Absolute pore size	0.1	microns
795	Kuo et al. (2010)	Membrane bioreactor	Zenon (now SUEZ) ZeeWeed 500c	Traverse City, MI	Wastewater	Secondary effluent		Full	Nominal pore size	0.04																		Absolute pore size	0.1	microns
796	Kuo et al. (2010)	Membrane bioreactor	Zenon (now SUEZ) ZeeWeed 500c	Traverse City, MI	Wastewater	Secondary effluent		Full	Nominal pore size	0.04																		Absolute pore size	0.1	microns
797	Kuo et al. (2010)	Membrane bioreactor	Zenon (now SUEZ) ZeeWeed 500c	Traverse City, MI	Wastewater	Secondary effluent		Full	Nominal pore size	0.04																		Absolute pore size	0.1	microns
798	Kuo et al. (2010)	Membrane bioreactor	Zenon (now SUEZ) ZeeWeed 500c	Traverse City, MI	Wastewater	Secondary effluent		Full	Nominal pore size	0.04																		Absolute pore size	0.1	microns
799	Kuo et al. (2010)	Membrane bioreactor	Zenon (now SUEZ) ZeeWeed 500c	Traverse City, MI	Wastewater	Secondary effluent		Full	Nominal pore size	0.04																		Absolute pore size	0.1	microns
800	Kuo et al. (2010)	Membrane bioreactor	Zenon (now SUEZ) ZeeWeed 500c	Traverse City, MI	Wastewater	Secondary effluent		Full	Nominal pore size	0.04																		Absolute pore size	0.1	microns
801	Kuo et al. (2010)	Membrane bioreactor	Zenon (now SUEZ) ZeeWeed 500c	Traverse City, MI	Wastewater	Secondary effluent		Full	Nominal pore size	0.04																		Absolute pore size	0.1	microns
802	Kuo et al. (2010)	Membrane bioreactor	Zenon (now SUEZ) ZeeWeed 500c	Traverse City, MI	Wastewater	Secondary effluent		Full	Nominal pore size	0.04																		Absolute pore size	0.1	microns
803	Kuo et al. (2010)	Membrane bioreactor	Zenon (now SUEZ) ZeeWeed 500c	Traverse City, MI	Wastewater	Secondary effluent		Full	Nominal pore size	0.04																		Absolute pore size	0.1	microns
804	Kuo et al. (2010)	Membrane bioreactor	Zenon (now SUEZ) ZeeWeed 500c	Traverse City, MI	Wastewater	Secondary effluent		Full	Nominal pore size	0.04																		Absolute pore size	0.1	microns
805	Kuo et al. (2010)	Membrane bioreactor	Zenon (now SUEZ) ZeeWeed 500c	Traverse City, MI	Wastewater	Secondary effluent		Full	Nominal pore size	0.04																		Absolute pore size	0.1	microns
807	Kuo et al. (2010)	Membrane bioreactor	Zenon (now SUEZ) ZeeWeed 500c	Traverse City, MI	Wastewater	Secondary effluent		Full	Nominal pore size	0.04																		Absolute pore size	0.1	microns
808	Kuo et al. (2010)	Membrane bioreactor	Zenon (now SUEZ) ZeeWeed 500c	Traverse City, MI	Wastewater	Secondary effluent		Full	Nominal pore size	0.04																		Absolute pore size	0.1	microns
809	Kuo et al. (2010)	Membrane bioreactor	Zenon (now SUEZ) ZeeWeed 500c	Traverse City, MI	Wastewater	Secondary effluent		Full	Nominal pore size	0.04																		Absolute pore size	0.1	microns
810	Kuo et al. (2010)	Membrane bioreactor	Zenon (now SUEZ) ZeeWeed 500c	Traverse City, MI	Wastewater	Secondary effluent		Full	Nominal pore size	0.04																		Absolute pore size	0.1	microns
811	Kuo et al. (2010)	Membrane bioreactor	Zenon (now SUEZ) ZeeWeed 500c	Traverse City, MI	Wastewater	Secondary effluent		Full	Nominal pore size	0.04																		Absolute pore size	0.1	microns
812	Ueda & Horan (2000)	Membrane bioreactor	Kubota Co., Japan	Owlwood Sewage Treatment Works	Wastewater	Primary effluent		Lab	Nominal pore size	0.4															0.475
813	Ueda & Horan (2000)	Membrane bioreactor	Kubota Co., Japan	Owlwood Sewage Treatment Works	Wastewater	Primary effluent		Lab	Nominal pore size	0.4															0.475
814	Ueda & Horan (2000)	Membrane bioreactor	Kubota Co., Japan	Owlwood Sewage Treatment Works	Wastewater	Primary effluent		Lab	Nominal pore size	0.4															0.475
815	Ueda & Horan (2000)	Membrane bioreactor	Kubota Co., Japan	Owlwood Sewage Treatment Works	Wastewater	Primary effluent enriched with phage lysate		Lab	Nominal pore size	0.4															0.475
816	Ueda & Horan (2000)	Activated sludge	flow 7393 m3/day	Owlwood Sewage Treatment Works	Wastewater	Primary effluent		Lab																	0.404167		1420	F/M ratio of 0.62						376
817	Ueda & Horan (2000)	Activated sludge	flow 7393 m3/day	Owlwood Sewage Treatment Works	Wastewater	Primary effluent		Lab																	0.404167		1420	F/M ratio of 0.62						376
818	Ueda & Horan (2000)	Activated sludge	flow 7393 m3/day	Owlwood Sewage Treatment Works	Wastewater	Primary effluent		Lab																	0.404167		1420	F/M ratio of 0.62						376
819	Ueda & Horan (2000)	Trickling filter		Owlwood Sewage Treatment Works	Wastewater	Secondary effluent		Lab
820	Ueda & Horan (2000)	Trickling filter		Owlwood Sewage Treatment Works	Wastewater	Secondary effluent		Lab
821	Ueda & Horan (2000)	Trickling filter		Owlwood Sewage Treatment Works	Wastewater	Secondary effluent		Lab
822	Hu et al. (2003)	Ultrafiltration	Polyamide, Polysulphone	Lab	Synthetic	Lab stock solution		Lab
823	Hu et al. (2003)	Nanofiltration	Celluose acetate, Polysulphone	Lab	Synthetic	Lab stock solution		Lab
824	Hu et al. (2003)	Reverse Osmosis	Celluose acetate, Polyamide	Lab	Synthetic	Lab stock solution		Lab	Nominal Pore Size	0.0035
825	Ottoson et al. (2006)a	Activated sludge		Stockholm, Sweden	Wastewater	Raw wastewater		Full																	1.125	7	3400
826	Ottoson et al. (2006)a	Membrane bioreactor	Kubota Co., Japan	Stockholm, Sweden	Wastewater	Raw wastewater		Full	Nominal pore size	0.4															0.791667
827	Ottoson et al. (2006)a	Upflow anaerobic sludge blanket		Stockholm, Sweden	Wastewater	Raw wastewater		Full																	0.225
828	Ottoson et al. (2006)a	Activated sludge		Stockholm, Sweden	Wastewater	Raw wastewater		Full																	1.125	7	3400
829	Ottoson et al. (2006)a	Membrane bioreactor	Kubota Co., Japan	Stockholm, Sweden	Wastewater	Raw wastewater		Full	Nominal pore size	0.4															0.791667
830	Ottoson et al. (2006)a	Upflow anaerobic sludge blanket		Stockholm, Sweden	Wastewater	Raw wastewater		Full																	0.225
831	Ottoson et al. (2006)a	Activated sludge		Stockholm, Sweden	Wastewater	Raw wastewater		Full																	1.125	7	3400
832	Ottoson et al. (2006)a	Membrane bioreactor	Kubota Co., Japan	Stockholm, Sweden	Wastewater	Raw wastewater		Full	Nominal pore size	0.4															0.791667
834	Ottoson et al. (2006)a	Activated sludge		Stockholm, Sweden	Wastewater	Raw wastewater		Full																	1.125	7	3400
835	Ottoson et al. (2006)a	Membrane bioreactor	Kubota Co., Japan	Stockholm, Sweden	Wastewater	Raw wastewater		Full	Nominal pore size	0.4															0.791667
837	Ottoson et al. (2006)a	Activated sludge		Stockholm, Sweden	Wastewater	Raw wastewater		Full																	1.125	7	3400
838	Ottoson et al. (2006)a	Membrane bioreactor	Kubota Co., Japan	Stockholm, Sweden	Wastewater	Raw wastewater		Full	Nominal pore size	0.4															0.791667
839	Ottoson et al. (2006)a	Upflow anaerobic sludge blanket		Stockholm, Sweden	Wastewater	Raw wastewater		Full																	0.225
840	Ottoson et al. (2006)a	Activated sludge		Stockholm, Sweden	Wastewater	Raw wastewater		Full																	1.125	7	3400
841	Ottoson et al. (2006)a	Membrane bioreactor	Kubota Co., Japan	Stockholm, Sweden	Wastewater	Raw wastewater		Full	Nominal pore size	0.4															0.791667
842	Ottoson et al. (2006)a	Upflow anaerobic sludge blanket		Stockholm, Sweden	Wastewater	Raw wastewater		Full																	0.225
843	Ottoson et al. (2006)a	Activated sludge		Stockholm, Sweden	Wastewater	Raw wastewater		Full																	1.125	7	3400
844	Ottoson et al. (2006)a	Membrane bioreactor	Kubota Co., Japan	Stockholm, Sweden	Wastewater	Raw wastewater		Full	Nominal pore size	0.4															0.791667
845	Ottoson et al. (2006)a	Upflow anaerobic sludge blanket		Stockholm, Sweden	Wastewater	Raw wastewater		Full																	0.225
846	Ottoson et al. (2006)a	Activated sludge		Stockholm, Sweden	Wastewater	Raw wastewater		Full																	1.125	7	3400
847	Ottoson et al. (2006)a	Membrane bioreactor	Kubota Co., Japan	Stockholm, Sweden	Wastewater	Raw wastewater		Full	Nominal pore size	0.4															0.791667
848	Ottoson et al. (2006)a	Upflow anaerobic sludge blanket		Stockholm, Sweden	Wastewater	Raw wastewater		Full																	0.225
849	Ottoson et al. (2006)a	Activated sludge		Stockholm, Sweden	Wastewater	Raw wastewater		Full																	1.125	7	3400
850	Ottoson et al. (2006)a	Membrane bioreactor	Kubota Co., Japan	Stockholm, Sweden	Wastewater	Raw wastewater		Full	Nominal pore size	0.4															0.791667
851	Ottoson et al. (2006)a	Upflow anaerobic sludge blanket		Stockholm, Sweden	Wastewater	Raw wastewater		Full																	0.225
852	Ottoson et al. (2006)b	Activated sludge	Average of all systems	Malmo, Gothenburg, and Umea, Sweden	Wastewater	Raw wastewater		Full																	0.5
853	Ottoson et al. (2006)b	Activated sludge	Average of all systems	Malmo, Gothenburg, and Umea, Sweden	Wastewater	Raw wastewater		Full																	0.5
854	Ottoson et al. (2006)b	Activated sludge	Average of all systems	Malmo, Gothenburg, and Umea, Sweden	Wastewater	Raw wastewater		Full																	0.5
855	Ottoson et al. (2006)b	Activated sludge	Average of all systems	Malmo, Gothenburg, and Umea, Sweden	Wastewater	Raw wastewater		Full																	0.5
856	Ottoson et al. (2006)b	Activated sludge	Average of all systems	Malmo, Gothenburg, and Umea, Sweden	Wastewater	Raw wastewater		Full																	0.5
857	Ottoson et al. (2006)b	Activated sludge	Average of all systems	Malmo, Gothenburg, and Umea, Sweden	Wastewater	Raw wastewater		Full																	0.5
858	Ottoson et al. (2006)b	Activated sludge	Average of all systems	Malmo, Gothenburg, and Umea, Sweden	Wastewater	Raw wastewater		Full																	0.5
859	Ottoson et al. (2006)b	Activated sludge	Average of all systems	Malmo, Gothenburg, and Umea, Sweden	Wastewater	Raw wastewater		Full																	0.5
860	Ottoson et al. (2006)b	Activated sludge	Average of all systems	Malmo, Gothenburg, and Umea, Sweden	Wastewater	Raw wastewater		Full																	0.5
861	Ottoson et al. (2006)b	Activated sludge	Klagshamn WWTP	Malmo, Gothenburg, and Umea, Sweden	Wastewater	Raw wastewater		Full																	0.5
862	Ottoson et al. (2006)b	Activated sludge	Sjolunda WWTP	Malmo, Gothenburg, and Umea, Sweden	Wastewater	Raw wastewater		Full																	0.5
863	Ottoson et al. (2006)b	Activated sludge	Ryaverket WWTP	Malmo, Gothenburg, and Umea, Sweden	Wastewater	Raw wastewater		Full																	0.5
864	Ottoson et al. (2006)b	Activated sludge	On WWTP	Malmo, Gothenburg, and Umea, Sweden	Wastewater	Raw wastewater		Full																	0.5
865	Ottoson et al. (2006)b	Activated sludge	Klagshamn WWTP	Malmo, Gothenburg, and Umea, Sweden	Wastewater	Raw wastewater		Full																	0.5
866	Ottoson et al. (2006)b	Activated sludge	Sjolunda WWTP	Malmo, Gothenburg, and Umea, Sweden	Wastewater	Raw wastewater		Full																	0.5
867	Ottoson et al. (2006)b	Activated sludge	Ryaverket WWTP	Malmo, Gothenburg, and Umea, Sweden	Wastewater	Raw wastewater		Full																	0.5
868	Ottoson et al. (2006)b	Activated sludge	On WWTP	Malmo, Gothenburg, and Umea, Sweden	Wastewater	Raw wastewater		Full																	0.5
869	Ottoson et al. (2006)b	Activated sludge	Klagshamn WWTP	Malmo, Gothenburg, and Umea, Sweden	Wastewater	Raw wastewater		Full																	0.5
870	Ottoson et al. (2006)b	Activated sludge	Sjolunda WWTP	Malmo, Gothenburg, and Umea, Sweden	Wastewater	Raw wastewater		Full																	0.5
871	Ottoson et al. (2006)b	Activated sludge	Ryaverket WWTP	Malmo, Gothenburg, and Umea, Sweden	Wastewater	Raw wastewater		Full																	0.5
872	Ottoson et al. (2006)b	Activated sludge	On WWTP	Malmo, Gothenburg, and Umea, Sweden	Wastewater	Raw wastewater		Full																	0.5
873	Ottoson et al. (2006)b	Activated sludge	Klagshamn WWTP	Malmo, Gothenburg, and Umea, Sweden	Wastewater	Raw wastewater		Full																	0.5
874	Ottoson et al. (2006)b	Activated sludge	Sjolunda WWTP	Malmo, Gothenburg, and Umea, Sweden	Wastewater	Raw wastewater		Full																	0.5
875	Ottoson et al. (2006)b	Activated sludge	Ryaverket WWTP	Malmo, Gothenburg, and Umea, Sweden	Wastewater	Raw wastewater		Full																	0.5
876	Ottoson et al. (2006)b	Activated sludge	On WWTP	Malmo, Gothenburg, and Umea, Sweden	Wastewater	Raw wastewater		Full																	0.5
877	Ottoson et al. (2006)b	Activated sludge	Klagshamn WWTP	Malmo, Gothenburg, and Umea, Sweden	Wastewater	Raw wastewater		Full																	0.5
878	Ottoson et al. (2006)b	Activated sludge	Sjolunda WWTP	Malmo, Gothenburg, and Umea, Sweden	Wastewater	Raw wastewater		Full																	0.5
879	Ottoson et al. (2006)b	Activated sludge	Ryaverket WWTP	Malmo, Gothenburg, and Umea, Sweden	Wastewater	Raw wastewater		Full																	0.5
880	Ottoson et al. (2006)b	Activated sludge	On WWTP	Malmo, Gothenburg, and Umea, Sweden	Wastewater	Raw wastewater		Full																	0.5
881	Zheng & Liu (2007)	Microfiltration	PVDF	Lab	Drinking Water	Tap water		Lab	Nominal pore size	0.22
882	Zheng & Liu (2007)	Microfiltration	PP	Lab	Drinking Water	Tap water		Lab	Nominal pore size	0.1
883	Zheng & Liu (2007)	Microfiltration	PVDF	Lab	Drinking Water	Tap water		Lab	Nominal pore size	0.22
884	Zheng & Liu (2007)	Microfiltration	PP	Lab	Drinking Water	Tap water		Lab	Nominal pore size	0.1
885	Zheng & Liu (2007)	Membrane bioreactor	PVDF; activated sludge system	Lab	Wastewater	Raw wastewater		Lab	Nominal pore size	0.22
886	Zheng & Liu (2007)	Membrane bioreactor	PVDF; tap water (clean water washing)	Lab	Drinking Water	Tap water		Lab	Nominal pore size	0.22
887	Zheng & Liu (2007)	Membrane bioreactor	PVDF; tap water (chemical cleaning)	Lab	Drinking Water	Tap water		Lab	Nominal pore size	0.22
888	Zheng & Liu (2007)	Membrane bioreactor	PP; activated sludge system	Lab	Wastewater	Raw wastewater		Lab	Nominal pore size	0.1
889	Zheng & Liu (2007)	Membrane bioreactor	PP; tap water (clean water washing)	Lab	Drinking Water	Tap water		Lab	Nominal pore size	0.1
890	Zheng & Liu (2007)	Membrane bioreactor	PP; tap water (chemical cleaning)	Lab	Drinking Water	Tap water		Lab	Nominal pore size	0.1
891	Beck et al., 2013	Chlorine	W3		Graywater	10 micron filter										68																			4.19		1.4		89.6
892	Beck et al., 2013	Chlorine	W4		Graywater	10 micron filter										68																			4.02		6		90.5			4.13
893	Beck et al., 2013	Chlorine	W2		Graywater	10 micron filter										100																			4.38		1.7		87			2.84
894	Beck et al., 2013	Chlorine	W3		Graywater	10 micron filter										240																			4.19		1.4		89.6
895	Beck et al., 2013	Chlorine	W2		Graywater	10 micron filter										460																			4.38		1.7		87			2.84
896	Beck et al., 2013	Chlorine	W3		Graywater	10 micron filter										460																			4.19		1.4		89.6
897	Beck et al., 2013	Chlorine	W4		Graywater	10 micron filter										450																			4.02		6		90.5			4.13
898	Beck et al., 2013	Chlorine	W1		Graywater	10 micron filter										45																			4.53		2.2		83.7			3.1
899	Beck et al., 2013	Chlorine	W3		Graywater	10 micron filter										68																			4.19		1.4		89.6
900	Beck et al., 2013	Chlorine	W4		Graywater	10 micron filter										68																			4.02		6		90.5			4.13
901	Beck et al., 2013	Chlorine	W1		Graywater	10 micron filter										200																			4.53		2.2		83.7			3.1
902	Beck et al., 2013	Chlorine	W2		Graywater	10 micron filter										100																			4.38		1.7		87			2.84
903	Beck et al., 2013	Chlorine	W2		Graywater	10 micron filter										280																			4.38		1.7		87			2.84
904	Beck et al., 2013	Chlorine	W3		Graywater	10 micron filter										240																			4.19		1.4		89.6
905	Beck et al., 2013	Chlorine	W2		Graywater	10 micron filter										460																			4.38		1.7		87			2.84
906	Beck et al., 2013	Chlorine	W3		Graywater	10 micron filter										460																			4.19		1.4		89.6
907	Beck et al., 2013	Chlorine	W4		Graywater	10 micron filter										450																			4.02		6		90.5			4.13
908	Beck et al., 2013	Chlorine	W1		Graywater	10 micron filter										45																			4.53		2.2		83.7			3.1
909	Beck et al., 2013	Chlorine	W3		Graywater	10 micron filter										45																			4.19		1.4		89.6
910	Beck et al., 2013	Chlorine	W4		Graywater	10 micron filter										90																			1.02		6		90.5			4.13
911	Beck et al., 2013	Chlorine	W1		Graywater	10 micron filter										200																			4.53		2.2		83.7			3.1
912	Beck et al., 2013	Chlorine	W2		Graywater	10 micron filter										100																			4.38		1.7		87			2.84
913	Beck et al., 2013	Chlorine	W3		Graywater	10 micron filter										280																			4.19		1.4		89.6
914	Beck et al., 2013	Chlorine	W4		Graywater	10 micron filter										300																			4.02		6		90.5			4.13
915	Beck et al., 2013	Chlorine	W1		Graywater	10 micron filter										430																			4.53		2.2		83.7			3.1
916	Beck et al., 2013	Chlorine	W3		Graywater	10 micron filter										460																			4.19		1.4		89.6
917	Beck et al., 2013	Chlorine	W4		Graywater	10 micron filter										500																			4.02		6		90.5			4.13
918	Ekeren et al., 2016	Chlorine			Graywater	coarse filter									60	297																			27.5		28.4
919	Ekeren et al., 2016	Chlorine			Graywater	SF									60	474																			27.5		28.4
920	Ekeren et al., 2016	Chlorine			Graywater	cartridge									60	180																			27.5		28.4
921	Ekeren et al., 2016	Chlorine			Graywater	coarse filter									60	297																			45		25.8
922	Ekeren et al., 2016	Chlorine			Graywater	SF									60	474																			45		25.8
923	Ekeren et al., 2016	Chlorine			Graywater	cartridge									60	180																			45		25.8
924	Ekeren et al., 2016	Chlorine			Graywater	SF									60	474																			49.2		30.7
925	Ekeren et al., 2016	Chlorine			Graywater	SF									60	474																			85.3		36.8
926	Friedler et al., 2011	Chlorine			Graywater	RBC									30	15																		3.7			1.5			0.032
927	Friedler et al., 2011	Chlorine			Graywater	RBC									30	30																		3.7			1.5
928	Friedler et al., 2005	Chlorine			Graywater	RBC+SF									30	30																		2.3			0.61
929	Friedler et al., 2006	Chlorine			Graywater	SF									30	42																		62			35
930	Friedler et al., 2006	Chlorine			Graywater	RBC+SF									30	42																		1.8			0.6
931	Friedler et al., 2006	Chlorine			Graywater	MBR									30	42																		1.1			0.2
932	Friedler et al., 2011	Chlorine			Graywater	RBC									30	15																		3.7			1.5			0.032
933	Friedler et al., 2011	Chlorine			Graywater	RBC									30	30																		3.7			1.5
934	Friedler et al., 2011	Chlorine			Graywater	RBC									30	15																		3.7			1.5			0.023
935	Friedler et al., 2011	Chlorine			Graywater	RBC									30	30																		3.7			1.5
936	Winward et al., 2008b	Chlorine			Graywater										30	60																		20		29	19.6
937	Winward et al., 2008b	Chlorine			Graywater										30	90																		20	49	29	19.6
938	Winward et al., 2008b	Chlorine			Graywater										30	150																		20		29	19.6
939	Beck et al., 2013	Ozone	W1		Graywater	10 micron filter										0.38																			4.53		2.2		83.7			3.1
940	Beck et al., 2013	Ozone	W2		Graywater	10 micron filter										0.1																			4.38		1.7		87			2.84
941	Beck et al., 2013	Ozone	W3		Graywater	10 micron filter										0.1																			4.19		1.4		89.6
942	Beck et al., 2013	Ozone	W4		Graywater	10 micron filter										0.1																			4.02		6		90.5			4.13
943	Beck et al., 2013	Ozone	W1		Graywater	10 micron filter										1.2																			4.53		2.2		83.7			3.1
944	Beck et al., 2013	Ozone	W2		Graywater	10 micron filter										0.38																			4.38		1.7		87			2.84
945	Beck et al., 2013	Ozone	W3		Graywater	10 micron filter										0.3																			4.19		1.4		89.6
946	Beck et al., 2013	Ozone	W4		Graywater	10 micron filter										0.5																			4.02		6		90.5			4.13
947	Beck et al., 2013	Ozone	W1		Graywater	10 micron filter										1.8																			4.53		2.2		83.7			3.1
948	Beck et al., 2013	Ozone	W2		Graywater	10 micron filter										1.2																			4.38		1.7		87			2.84
949	Beck et al., 2013	Ozone	W3		Graywater	10 micron filter										1.2																			4.19		1.4		89.6
950	Beck et al., 2013	Ozone	W4		Graywater	10 micron filter										2																			4.02		6		90.5			4.13
951	Beck et al., 2013	UV	W2		Graywater	10 micron filter												10	0.5-0.75																4.38		1.7		87			2.84
952	Beck et al., 2013	UV	W3		Graywater	10 micron filter												10	0.5-0.75																4.19		1.4		89.6
953	Beck et al., 2013	UV	W4		Graywater	10 micron filter												10	0.5-0.75																4.02		6		90.5			4.13
954	Beck et al., 2013	UV	W1		Graywater	10 micron filter												30	0.5-0.75																4.53		2.2		83.7			3.1
955	Beck et al., 2013	UV	W2		Graywater	10 micron filter												30	0.5-0.75																4.38		1.7		87			2.84
956	Beck et al., 2013	UV	W3		Graywater	10 micron filter												30	0.5-0.75																4.19		1.4		89.6
957	Beck et al., 2013	UV	W4		Graywater	10 micron filter												30	0.5-0.75																4.02		6		90.5			4.13
958	Beck et al., 2013	UV	W1		Graywater	10 micron filter												50	0.5-0.75																4.53		2.2		83.7			3.1
959	Beck et al., 2013	UV	W1		Graywater	10 micron filter												100	0.5-0.75																4.53		2.2		83.7			3.1
960	Beck et al., 2013	Ozone	W1		Graywater	10 micron filter										0.38																			4.53		2.2	4.19	83.7			3.1
961	Beck et al., 2013	Ozone	W2		Graywater	10 micron filter										0.1																			4.38		1.7	4.02	87			2.84
962	Beck et al., 2013	Ozone	W3		Graywater	10 micron filter										0.1																			4.19		1.4	4.53	89.6
963	Beck et al., 2013	Ozone	W4		Graywater	10 micron filter										0.1																			4.02		6	4.38	90.5			4.13
964	Beck et al., 2013	UV	W2		Graywater	10 micron filter												10	0.5-0.75																4.38		1.7		87			2.84
965	Beck et al., 2013	UV	W3		Graywater	10 micron filter												10	0.5-0.75																4.16		1.4		89.6
966	Beck et al., 2013	UV	W4		Graywater	10 micron filter												10	0.5-0.75																4.02		6		90.5			4.13
967	Beck et al., 2013	UV	W1		Graywater	10 micron filter												30	0.5-0.75																4.53		2.2		83.7			3.1
968	Beck et al., 2013	Ozone	W1		Graywater	10 micron filter										0.38																			4.53		2.2		83.7			3.1
969	Beck et al., 2013	Ozone	W2		Graywater	10 micron filter										0.1																			4.38		1.7		87			2.84
970	Beck et al., 2013	Ozone	W2		Graywater	10 micron filter										0.2																			4.38		1.7		87			2.84
971	Beck et al., 2013	Ozone	W3		Graywater	10 micron filter										0.1																			4.19		1.4		89.6
972	Beck et al., 2013	Ozone	W3		Graywater	10 micron filter										0.2																			4.19		1.4		89.6
973	Beck et al., 2013	Ozone	W3		Graywater	10 micron filter										0.7																			4.19		1.4		89.6
974	Beck et al., 2013	Ozone	W4		Graywater	10 micron filter										0.1																			4.02		6		90.5			4.13
975	Beck et al., 2013	Ozone	W4		Graywater	10 micron filter										0.27																			4.02		6		90.5			4.13
976	Beck et al., 2013	Ozone	W2		Graywater	10 micron filter										0.38																			4.38		1.7		87			2.84
977	Beck et al., 2013	Ozone	W4		Graywater	10 micron filter										1.2																			4.02		6		90.5
978	Beck et al., 2013	UV	W1		Graywater	10 micron filter												30	0.5-0.75																4.53		2.2		83.7			3.1
979	Beck et al., 2013	UV	W2		Graywater	10 micron filter												30	0.5-0.75																4.38		1.7		87			2.84
980	Beck et al., 2013	UV	W3		Graywater	10 micron filter												30	0.5-0.75																4.19		1.4		89.6
981	Beck et al., 2013	UV	W4		Graywater	10 micron filter												30	0.5-0.75																4.02		6		90.5			4.13
982	Beck et al., 2013	UV	W1		Graywater	10 micron filter												50	0.5-0.75																4.53		2.2		83.7			3.1
983	Beck et al., 2013	UV	W2		Graywater	10 micron filter												50	0.5-0.75																4.38		1.7		87			2.84
984	Beck et al., 2013	UV	W3		Graywater	10 micron filter												50	0.5-0.75																4.19		1.4		89.6
985	Beck et al., 2013	UV	W4		Graywater	10 micron filter												50	0.5-0.75																4.02		6		90.5			4.13
986	Beck et al., 2013	UV	W1		Graywater	10 micron filter												100	0.5-0.75																4.53		2.2		83.7			3.1
987	Beck et al., 2013	UV	W2		Graywater	10 micron filter												100	0.5-0.75																4.38		1.7		87			2.84
988	Beck et al., 2013	UV	W3		Graywater	10 micron filter												100	0.5-0.75																4.19		1.4		89.6
989	Beck et al., 2013	UV	W4		Graywater	10 micron filter												100	0.5-0.75																4.02		6		90.5			4.13
990	El Hamouri et al., 2008	UV			HSSF													400																10		17.6	2					13.5
991	Ekeren et al., 2016	UV			Graywater	coarse filter												21																	27.5		28.4		38
992	Ekeren et al., 2016	UV			Graywater	SF												26																	27.5		28.4		38
993	Ekeren et al., 2016	UV			Graywater	cartridge												28																	27.5		28.4		38
994	Ekeren et al., 2016	UV			Graywater	coarse filter												21																	45		25.8		38
995	Ekeren et al., 2016	UV			Graywater	SF												26																	45		25.8		38
996	Ekeren et al., 2016	UV			Graywater	cartridge												28																	45		25.8		38
997	Ekeren et al., 2016	UV			Graywater	SF												26																	49.2		30.7		38
998	Ekeren et al., 2016	UV			Graywater	SF												26																	85.3		36.8		38
999	Frieder et al., 2011	UV			Graywater	RBC												19																3.7			1.5			0.032
1000	Frieder et al., 2011	UV			Graywater	RBC												39																3.7			1.5			0.032
1001	Frieder et al., 2011	UV			Graywater	RBC												44																3.7			1.5			0.032
1002	Frieder et al., 2011	UV			Graywater	RBC												69																3.7			1.5			0.032
1003	Frieder et al., 2011	UV			Graywater	RBC												147																3.7			1.5			0.032
1004	Frieder et al., 2011	UV			Graywater	RBC												439																3.7			1.5			0.032
1005	Frieder et al., 2011	UV			Graywater	RBC												19																3.7			1.5			0.032
1006	Frieder et al., 2011	UV			Graywater	RBC												39																3.7			1.5			0.032
1007	Frieder et al., 2011	UV			Graywater	RBC												44																3.7			1.5			0.032
1008	Frieder et al., 2011	UV			Graywater	RBC												69																3.7			1.5			0.032
1009	Frieder et al., 2011	UV			Graywater	RBC												147																3.7			1.5			0.032
1010	Frieder et al., 2011	UV			Graywater	RBC												439																3.7			1.5			0.032
1011	Frieder et al., 2011	UV			Graywater	RBC												19																3.7			1.5			0.032
1012	Frieder et al., 2011	UV			Graywater	RBC												39																3.7			1.5			0.032
1013	Frieder et al., 2011	UV			Graywater	RBC												44																3.7			1.5			0.032
1014	Frieder et al., 2011	UV			Graywater	RBC												69																3.7			1.5			0.032
1015	Frieder et al., 2011	UV			Graywater	RBC												147																3.7			1.5			0.032
1016	Frieder et al., 2011	UV			Graywater	RBC												439																3.7			1.5			0.032
1017	Friedler and Gilboa, 2010	UV			Graywater	RBC												69																3.7			1.5		93	0.032
1018	Friedler and Gilboa, 2010	UV			Graywater	RBC												69																3.7			1.5		93	0.032
1019	Friedler and Gilboa, 2010	UV			Graywater	RBC												69																3.7			1.5		93	0.032
1020	Friedler and Gilboa, 2010	UV			Graywater	RBC												69																3.7			1.5		93	0.032
1021	Winward et al., 2008c	UV			Graywater													5.8																20		19	18
1022	Winward et al., 2008c	UV			Graywater													69																20		19	18		47
1023	Winward et al., 2008c	UV			Graywater													277																20		19	18		47
1024	Winward et al., 2008c	UV			Graywater	HSSF												10																2		4	6
1025	Winward et al., 2008c	UV			Graywater	HSSF												11																2		4	6
1026	Winward et al., 2008c	UV			Graywater	HSSF												277																2		4	6
1027	Winward et al., 2008c	UV			Graywater													5.8																20		19	18
1028	Winward et al., 2008c	UV			Graywater													69																20		19	18		47
1029	Winward et al., 2008c	UV			Graywater													277																20		19	18		47
1030	Winward et al., 2008c	UV			Graywater													5.8																20		19	18
1031	Winward et al., 2008c	UV			Graywater													69																20		19	18		47
1032	Winward et al., 2008c	UV			Graywater													277																20		19	18		47
1033	Russo et al. (2019)	Storage	Maturation pond	San Michele di Ganzaria, Italy	Wastewater	Constructed wetland effluent																			20			Maximum depth	1	m				8		10						10.5				4.8	4.4	21
1034	Russo et al. (2019)	Storage	Maturation pond	San Michele di Ganzaria, Italy	Wastewater	Constructed wetland effluent																			20			Maximum depth	1	m				10		9						10.2				5.8	4.6	32
1035	Russo et al. (2019)	Storage	Maturation pond	San Michele di Ganzaria, Italy	Wastewater	Constructed wetland effluent																			20			Maximum depth	1	m				7		10						10.8				4	4.3	12
1036	Russo et al. (2019)	Storage	Maturation pond	San Michele di Ganzaria, Italy	Wastewater	Constructed wetland effluent																			20			Maximum depth	1	m				8		10						10.5				4.8	4.4	21
1037	Russo et al. (2019)	Storage	Maturation pond	San Michele di Ganzaria, Italy	Wastewater	Constructed wetland effluent																			20			Maximum depth	1	m				10		9						10.2				5.8	4.6	32
1038	Russo et al. (2019)	Storage	Maturation pond	San Michele di Ganzaria, Italy	Wastewater	Constructed wetland effluent																			20			Maximum depth	1	m				7		10						10.8				4	4.3	12
1039	Russo et al. (2019)	Storage	Maturation pond	San Michele di Ganzaria, Italy	Wastewater	Constructed wetland effluent																			20			Maximum depth	1	m				8		10						10.5				4.8	4.4	21
1040	Russo et al. (2019)	Storage	Maturation pond	San Michele di Ganzaria, Italy	Wastewater	Constructed wetland effluent																			20			Maximum depth	1	m				10		9						10.2				5.8	4.6	32
1041	Russo et al. (2019)	Storage	Maturation pond	San Michele di Ganzaria, Italy	Wastewater	Constructed wetland effluent																			20			Maximum depth	1	m				7		10						10.8				4	4.3	12
1042	Russo et al. (2019)	Storage	Maturation pond	San Michele di Ganzaria, Italy	Wastewater	Constructed wetland effluent																			20			Maximum depth	1	m				8		10						10.5				4.8	4.4	21
1043	Russo et al. (2019)	Storage	Maturation pond	San Michele di Ganzaria, Italy	Wastewater	Constructed wetland effluent																			20			Maximum depth	1	m				10		9						10.2				5.8	4.6	32
1044	Russo et al. (2019)	Storage	Maturation pond	San Michele di Ganzaria, Italy	Wastewater	Constructed wetland effluent																			20			Maximum depth	1	m				7		10						10.8				4	4.3	12
1045	Russo et al. (2019)	Storage	Maturation pond	San Michele di Ganzaria, Italy	Wastewater	Constructed wetland effluent																			20			Maximum depth	1	m				8		10						10.5				4.8	4.4	21
1046	Russo et al. (2019)	Storage	Maturation pond	San Michele di Ganzaria, Italy	Wastewater	Constructed wetland effluent																			20			Maximum depth	1	m				10		9						10.2				5.8	4.6	32
1047	Russo et al. (2019)	Storage	Maturation pond	San Michele di Ganzaria, Italy	Wastewater	Constructed wetland effluent																			20			Maximum depth	1	m				7		10						10.8				4	4.3	12
1048	Russo et al. (2019)	UV	LPUV	San Michele di Ganzaria, Italy	Wastewater	Constructed wetland effluent												70																8		10						10.5				4.8	4.4
1049	Russo et al. (2019)	UV	LPUV	San Michele di Ganzaria, Italy	Wastewater	Constructed wetland effluent												70																10		9						10.2				5.8	4.6
1050	Russo et al. (2019)	UV	LPUV	San Michele di Ganzaria, Italy	Wastewater	Constructed wetland effluent												70																7		10						10.8				4	4.3
1051	Russo et al. (2019)	UV	LPUV	San Michele di Ganzaria, Italy	Wastewater	Constructed wetland effluent												70																8		10						10.5				4.8	4.4
1052	Russo et al. (2019)	UV	LPUV	San Michele di Ganzaria, Italy	Wastewater	Constructed wetland effluent												70																10		9						10.2				5.8	4.6
1053	Russo et al. (2019)	UV	LPUV	San Michele di Ganzaria, Italy	Wastewater	Constructed wetland effluent												70																7		10						10.8				4	4.3
1054	Russo et al. (2019)	UV	LPUV	San Michele di Ganzaria, Italy	Wastewater	Constructed wetland effluent												70																8		10						10.5				4.8	4.4
1055	Russo et al. (2019)	UV	LPUV	San Michele di Ganzaria, Italy	Wastewater	Constructed wetland effluent												70																10		9						10.2				5.8	4.6
1056	Russo et al. (2019)	UV	LPUV	San Michele di Ganzaria, Italy	Wastewater	Constructed wetland effluent												70																7		10						10.8				4	4.3
1057	Russo et al. (2019)	UV	LPUV	San Michele di Ganzaria, Italy	Wastewater	Constructed wetland effluent												70																8		10						10.5				4.8	4.4
1058	Russo et al. (2019)	UV	LPUV	San Michele di Ganzaria, Italy	Wastewater	Constructed wetland effluent												70																10		9						10.2				5.8	4.6
1059	Russo et al. (2019)	UV	LPUV	San Michele di Ganzaria, Italy	Wastewater	Constructed wetland effluent												70																7		10						10.8				4	4.3
1060	Russo et al. (2019)	UV	LPUV	San Michele di Ganzaria, Italy	Wastewater	Constructed wetland effluent												70																8		10						10.5				4.8	4.4
1061	Russo et al. (2019)	UV	LPUV	San Michele di Ganzaria, Italy	Wastewater	Constructed wetland effluent												70																10		9						10.2				5.8	4.6
1062	Russo et al. (2019)	UV	LPUV	San Michele di Ganzaria, Italy	Wastewater	Constructed wetland effluent												70																7		10						10.8				4	4.3
1063	Stefanakis et al. (2018)	Primary sedimentation		Petersfield, Hampshire, UK	Wastewater	Raw wastewater		Full																				Diameter	15	m				379		294										47		154
1064	Stefanakis et al. (2018)	Primary sedimentation		Petersfield, Hampshire, UK	Wastewater	Raw wastewater		Full																				Diameter	15	m				379		294										47		154
1065	Stefanakis et al. (2018)	Primary sedimentation		Petersfield, Hampshire, UK	Wastewater	Raw wastewater		Full																				Diameter	15	m				379		294										47		154
1066	Stefanakis et al. (2018)	Primary sedimentation		Petersfield, Hampshire, UK	Wastewater	Raw wastewater		Full																				Diameter	15	m				379		294										47		154
1067	Stefanakis et al. (2018)	Primary sedimentation		Petersfield, Hampshire, UK	Wastewater	Raw wastewater		Full																				Diameter	15	m				379		294										47		154
1068	Stefanakis et al. (2018)	Primary sedimentation		Petersfield, Hampshire, UK	Wastewater	Raw wastewater		Full																				Diameter	15	m				379		294										47		154
1069	Stefanakis et al. (2018)	Trickling filter		Petersfield, Hampshire, UK	Wastewater	Primary effluent		Full																				Diameter	24	m				154		105										25		29
1070	Stefanakis et al. (2018)	Trickling filter		Petersfield, Hampshire, UK	Wastewater	Primary effluent		Full																				Diameter	24	m				154		105										25		29
1071	Stefanakis et al. (2018)	Trickling filter		Petersfield, Hampshire, UK	Wastewater	Primary effluent		Full																				Diameter	24	m				154		105										25		29
1072	Stefanakis et al. (2018)	Trickling filter		Petersfield, Hampshire, UK	Wastewater	Primary effluent		Full																				Diameter	24	m				154		105										25		29
1073	Stefanakis et al. (2018)	Trickling filter		Petersfield, Hampshire, UK	Wastewater	Primary effluent		Full																				Diameter	24	m				154		105										25		29
1074	Stefanakis et al. (2018)	Trickling filter		Petersfield, Hampshire, UK	Wastewater	Primary effluent		Full																				Diameter	24	m				154		105										25		29
1075	Stefanakis et al. (2018)	Secondary sedimentation		Petersfield, Hampshire, UK	Wastewater	Primary effluent		Full																				Diameter	23	m				29		92										2		8
1076	Stefanakis et al. (2018)	Secondary sedimentation		Petersfield, Hampshire, UK	Wastewater	Primary effluent		Full																				Diameter	23	m				29		92										2		8
1077	Stefanakis et al. (2018)	Secondary sedimentation		Petersfield, Hampshire, UK	Wastewater	Primary effluent		Full																				Diameter	23	m				29		92										2		8
1078	Stefanakis et al. (2018)	Secondary sedimentation		Petersfield, Hampshire, UK	Wastewater	Primary effluent		Full																				Diameter	23	m				29		92										2		8
1079	Stefanakis et al. (2018)	Secondary sedimentation		Petersfield, Hampshire, UK	Wastewater	Primary effluent		Full																				Diameter	23	m				29		92										2		8
1080	Stefanakis et al. (2018)	Secondary sedimentation		Petersfield, Hampshire, UK	Wastewater	Primary effluent		Full																				Diameter	23	m				29		92										2		8
1081	Kaliakatsos et al. (2019)	Sand filter	S1; area 0.38 m2; 0.5 cm gravel (4–8 mm), 0.5 cm gravel (2–4 mm), 50 cm sand (14% 0.25 mm, 72% 0.50 mm, 100% < 1.00 mm)	Heraklion, Greece	Wastewater	Constructed wetland effluent		Pilot												sand + gravel		0.5	d72	0.5				Surface area	3.68421	m^2
1082	Kaliakatsos et al. (2019)	Sand filter	S1; area 0.38 m2; 0.5 cm gravel (4–8 mm), 0.5 cm gravel (2–4 mm), 50 cm sand (14% 0.25 mm, 72% 0.50 mm, 100% < 1.00 mm)	Heraklion, Greece	Wastewater	Constructed wetland effluent		Pilot												sand + gravel		0.5	d72	0.5				Surface area	3.68421	m^2
1083	Kaliakatsos et al. (2019)	Sand filter	S1; area 0.38 m2; 0.5 cm gravel (4–8 mm), 0.5 cm gravel (2–4 mm), 50 cm sand (14% 0.25 mm, 72% 0.50 mm, 100% < 1.00 mm)	Heraklion, Greece	Wastewater	Constructed wetland effluent		Pilot												sand + gravel		0.5	d72	0.5				Surface area	3.68421	m^2
1084	Kaliakatsos et al. (2019)	Sand filter	S2; area 0.38 m2; 0.5 cm gravel (4–8 mm), 0.5 cm gravel (2–4 mm), 50 cm sand (14% 0.25 mm, 72% 0.50 mm, 100% < 1.00 mm)	Heraklion, Greece	Wastewater	Constructed wetland effluent		Pilot												sand + gravel		0.5	d72	0.5				Surface area	3.68421	m^2
1085	Kaliakatsos et al. (2019)	Sand filter	S2; area 0.38 m2; 0.5 cm gravel (4–8 mm), 0.5 cm gravel (2–4 mm), 50 cm sand (14% 0.25 mm, 72% 0.50 mm, 100% < 1.00 mm)	Heraklion, Greece	Wastewater	Constructed wetland effluent		Pilot												sand + gravel		0.5	d72	0.5				Surface area	3.68421	m^2
1086	Kaliakatsos et al. (2019)	Sand filter	S1; area 0.38 m2; 0.5 cm gravel (4–8 mm), 0.5 cm gravel (2–4 mm), 50 cm sand (14% 0.25 mm, 72% 0.50 mm, 100% < 1.00 mm)	Heraklion, Greece	Wastewater	Constructed wetland effluent		Pilot												sand + gravel		0.5	d72	0.5				Surface area	3.68421	m^2
1087	Kaliakatsos et al. (2019)	Sand filter	S2; area 0.38 m2; 0.5 cm gravel (4–8 mm), 0.5 cm gravel (2–4 mm), 50 cm sand (14% 0.25 mm, 72% 0.50 mm, 100% < 1.00 mm)	Heraklion, Greece	Wastewater	Constructed wetland effluent		Pilot												sand + gravel		0.5	d72	0.5				Surface area	3.68421	m^2
1088	Chaudhry et al. (2015)	Membrane bioreactor	ZeeWeed 500	American Canyon, California	Wastewater	Raw wastewater		Full	Nominal pore size	0.04																	8000
1089	Chaudhry et al. (2015)	Membrane bioreactor	ZeeWeed 500	American Canyon, California	Wastewater	Raw wastewater		Full	Nominal pore size	0.04																	8000
1090	Chaudhry et al. (2015)	Membrane bioreactor	ZeeWeed 500	American Canyon, California	Wastewater	Raw wastewater		Full	Nominal pore size	0.04																	8000
1091	Olson et al. (2005)	Peat Filter	Winter - pulse loadings, HRT on the order of hours or less	Duluth, Minnesota	Wastewater	Septic tank effluent		Full												peat	0.0348432	1.4									areal loading rate of 6.7 g BOD/m2/d			191								12					55
1092	Olson et al. (2005)	Peat Filter	Summer - pulse loadings, HRT on the order of hours or less	Duluth, Minnesota	Wastewater	Septic tank effluent		Full												peat	0.0348432	1.4									areal loading rate of 6.7 g BOD/m2/d			191								12					55
1093	Olson et al. (2005)	Peat Filter	Winter - pulse loadings, HRT on the order of hours or less	Duluth, Minnesota	Wastewater	Septic tank effluent		Full												peat	0.0348432	1.4									areal loading rate of 6.7 g BOD/m2/d			191								12					55
1094	Olson et al. (2005)	Peat Filter	Summer - pulse loadings, HRT on the order of hours or less	Duluth, Minnesota	Wastewater	Septic tank effluent		Full												peat	0.0348432	1.4									areal loading rate of 6.7 g BOD/m2/d			191								12					55
1095	Olson et al. (2005)	Peat Filter	Winter - pulse loadings, HRT on the order of hours or less	Duluth, Minnesota	Wastewater	Septic tank effluent		Full												peat	0.0348432	1.4									areal loading rate of 6.7 g BOD/m2/d			191								12					55
1096	Olson et al. (2005)	Peat Filter	Summer - pulse loadings, HRT on the order of hours or less	Duluth, Minnesota	Wastewater	Septic tank effluent		Full												peat	0.0348432	1.4									areal loading rate of 6.7 g BOD/m2/d			191								12					55
1097	Olson et al. (2005)	Sand Filter	Winter - pulse loadings, HRT on the order of hours or less	Duluth, Minnesota	Wastewater	Septic tank effluent		Full												sand	0.0333333	1.2									areal loading rate of 6.4 g BOD/m2/d			191								12					55
1098	Olson et al. (2005)	Sand Filter	Summer - pulse loadings, HRT on the order of hours or less	Duluth, Minnesota	Wastewater	Septic tank effluent		Full												sand	0.0333333	1.2									areal loading rate of 6.4 g BOD/m2/d			191								12					55
1099	Olson et al. (2005)	Sand Filter	Winter - pulse loadings, HRT on the order of hours or less	Duluth, Minnesota	Wastewater	Septic tank effluent		Full												sand	0.0333333	1.2									areal loading rate of 6.4 g BOD/m2/d			191								12					55
1100	Olson et al. (2005)	Sand Filter	Summer - pulse loadings, HRT on the order of hours or less	Duluth, Minnesota	Wastewater	Septic tank effluent		Full												sand	0.0333333	1.2									areal loading rate of 6.4 g BOD/m2/d			191								12					55
1101	Olson et al. (2005)	Sand Filter	Winter - pulse loadings, HRT on the order of hours or less	Duluth, Minnesota	Wastewater	Septic tank effluent		Full												sand	0.0333333	1.2									areal loading rate of 6.4 g BOD/m2/d			191								12					55
1102	Olson et al. (2005)	Sand Filter	Summer - pulse loadings, HRT on the order of hours or less	Duluth, Minnesota	Wastewater	Septic tank effluent		Full												sand	0.0333333	1.2									areal loading rate of 6.4 g BOD/m2/d			191								12					55
1103	Pundsack et al. (2001)	Sand Filter	SFW Summer	Duluth, Minnesota	Wastewater	Septic tank effluent		Full												sand	0.0359667	1.2									areal loading rate of 6.4 g BOD/m2/d			294							14.9	96					15
1104	Pundsack et al. (2001)	Sand Filter	SFE Summer	Duluth, Minnesota	Wastewater	Septic tank effluent		Full												sand	0.0310333	1.2									areal loading rate of 6.4 g BOD/m2/d			294							14.4	96					15
1105	Pundsack et al. (2001)	Peat Filter	PFW Summer	Duluth, Minnesota	Wastewater	Septic tank effluent		Full												sand	0.0193103	1.4									areal loading rate of 6.7 g BOD/m2/d			294							14	96					15
1106	Pundsack et al. (2001)	Peat Filter	PFE Summer	Duluth, Minnesota	Wastewater	Septic tank effluent		Full												sand	0.0214138	1.4									areal loading rate of 6.7 g BOD/m2/d			294							14	96					15
1107	Pundsack et al. (2001)	Sand Filter	SFW Winter	Duluth, Minnesota	Wastewater	Septic tank effluent		Full												sand	0.0304	1.2									areal loading rate of 6.4 g BOD/m2/d			294							5.4	96					15
1108	Pundsack et al. (2001)	Sand Filter	SFE Winter	Duluth, Minnesota	Wastewater	Septic tank effluent		Full												sand	0.0287667	1.2									areal loading rate of 6.4 g BOD/m2/d			294							5.8	96					15
1109	Pundsack et al. (2001)	Peat Filter	PFW Winter	Duluth, Minnesota	Wastewater	Septic tank effluent		Full												sand	0.0336897	1.4									areal loading rate of 6.7 g BOD/m2/d			294							8	96					15
1110	Pundsack et al. (2001)	Sand Filter	SFW Summer	Duluth, Minnesota	Wastewater	Septic tank effluent		Full												sand	0.0359667	1.2									areal loading rate of 6.4 g BOD/m2/d			294							14.9	96					15
1111	Pundsack et al. (2001)	Sand Filter	SFE Summer	Duluth, Minnesota	Wastewater	Septic tank effluent		Full												sand	0.0310333	1.2									areal loading rate of 6.4 g BOD/m2/d			294							14.4	96					15
1112	Pundsack et al. (2001)	Peat Filter	PFW Summer	Duluth, Minnesota	Wastewater	Septic tank effluent		Full												sand	0.0193103	1.4									areal loading rate of 6.7 g BOD/m2/d			294							14	96					15
1113	Pundsack et al. (2001)	Peat Filter	PFE Summer	Duluth, Minnesota	Wastewater	Septic tank effluent		Full												sand	0.0214138	1.4									areal loading rate of 6.7 g BOD/m2/d			294							14	96					15
1114	Pundsack et al. (2001)	Sand Filter	SFW Winter	Duluth, Minnesota	Wastewater	Septic tank effluent		Full												sand	0.0304	1.2									areal loading rate of 6.4 g BOD/m2/d			294							5.4	96					15
1115	Pundsack et al. (2001)	Sand Filter	SFE Winter	Duluth, Minnesota	Wastewater	Septic tank effluent		Full												sand	0.0287667	1.2									areal loading rate of 6.4 g BOD/m2/d			294							5.8	96					15
1116	Pundsack et al. (2001)	Peat Filter	PFW Winter	Duluth, Minnesota	Wastewater	Septic tank effluent		Full												sand	0.0336897	1.4									areal loading rate of 6.7 g BOD/m2/d			294							8	96					15
1117	Pundsack et al. (2001)	Peat Filter	PFE Winter	Duluth, Minnesota	Wastewater	Septic tank effluent		Full												sand	0.0336897	1.4									areal loading rate of 6.7 g BOD/m2/d			294							8	96					15
1118	Seeger et al. (2016)	Slow sand filtration	Rotating cascade phase II (5 cm coarse gravel, 5 cm fine gravel, d10 =0.21, d60=0.36, d100=0.63, porosity=0.38)	Leipzig, Germany	Wastewater	Secondary effluent		Pilot												sand + gravel	1.404	0.5	d60	0.36				HLR	5-6.7	cm/hour
1119	Seeger et al. (2016)	Slow sand filtration	Rotating cascade phase III (5 cm coarse gravel, 5 cm fine gravel, d10 =0.21, d60=0.36, d100=0.63, porosity=0.38)	Leipzig, Germany	Wastewater	Secondary effluent		Pilot												sand + gravel	1.404	0.5	d60	0.36				HLR	5-6.7	cm/hour
1120	Seeger et al. (2016)	Slow sand filtration	Static cascade phase III (5 cm coarse gravel, 5 cm fine gravel, d10 =0.21, d60=0.36, d100=0.63, porosity=0.38)	Leipzig, Germany	Wastewater	Secondary effluent		Pilot												sand + gravel	1.404	0.5	d60	0.36				HLR	5-6.7	cm/hour
1121	Seeger et al. (2016)	Slow sand filtration	Rotating cascade phase II (5 cm coarse gravel, 5 cm fine gravel, d10 =0.21, d60=0.36, d100=0.63, porosity=0.38)	Leipzig, Germany	Wastewater	Secondary effluent		Pilot												sand + gravel	1.404	0.5	d60	0.36				HLR	5-6.7	cm/hour
1122	Seeger et al. (2016)	Slow sand filtration	Rotating cascade phase III (5 cm coarse gravel, 5 cm fine gravel, d10 =0.21, d60=0.36, d100=0.63, porosity=0.38)	Leipzig, Germany	Wastewater	Secondary effluent		Pilot												sand + gravel	1.404	0.5	d60	0.36				HLR	5-6.7	cm/hour
1123	Seeger et al. (2016)	Slow sand filtration	Static cascade phase III (5 cm coarse gravel, 5 cm fine gravel, d10 =0.21, d60=0.36, d100=0.63, porosity=0.38)	Leipzig, Germany	Wastewater	Secondary effluent		Pilot												sand + gravel	1.404	0.5	d60	0.36				HLR	5-6.7	cm/hour
1124	Gomez et al. (2006)	Ultrafiltration	Flamec	Melilla, Spain	Wastewater	Sand filter/disc filter effluent		Full	Average Pore Size	0.05
1126	Gomez et al. (2006)	Microfiltration	Memcor 3M 10C	Melilla, Spain	Wastewater	Sand filter/disc filter effluent		Full	Average Pore Size	0.2
1128	Gomez et al. (2006)	Sand filter	Pressurized sand filter	Melilla, Spain	Wastewater	Secondary effluent		Full												sand			Effective grain size	0.8
1129	Gomez et al. (2006)	Sand filter	Pressurized sand filter	Melilla, Spain	Wastewater	Secondary effluent		Full												sand			Effective grain size	0.8
1130	Gomez et al. (2006)	Disc filter	Arkal battery 3 SKS 2"	Melilla, Spain	Wastewater	Secondary effluent		Full	Average Pore Size	20
1131	Gomez et al. (2006)	Disc filter	Arkal battery 3 SKS 2"	Melilla, Spain	Wastewater	Secondary effluent		Full	Average Pore Size	20
1132	Maciel et al. (2021)	Cartridge filter	Phase 1	Sao Carlos, Brazil	River water	Sedimentation effluent		Full	Unspecified	10, 1																									3.55		28.83		55.23	0.131									2.84
1133	Maciel et al. (2021)	Cartridge filter	Phase 1	Sao Carlos, Brazil	River water	Sedimentation effluent		Full	Unspecified	10, 1																									3.55		28.8		55.23	0.131									2.84
1134	Maciel et al. (2021)	UV	Phase 1	Sao Carlos, Brazil	River water	Cartridge filter effluent		Full										30																	2.84		7.92			0.074									2.84
1135	Maciel et al. (2021)	UV	Phase 1	Sao Carlos, Brazil	River water	Cartridge filter effluent		Full										30																	2.84		7.92			0.074									2.84
1136	Maciel et al. (2021)	Cartridge filter	Phase 2	Sao Carlos, Brazil	River water	Sedimentation effluent		Full	Unspecified	10, 1																									3.55		28.83		55.23	0.131									2.78
1137	Maciel et al. (2021)	Cartridge filter	Phase 2	Sao Carlos, Brazil	River water	Sedimentation effluent		Full	Unspecified	10, 1																									3.55		28.8		55.23	0.131									2.78
1138	Maciel et al. (2021)	UV	Phase 2	Sao Carlos, Brazil	River water	Cartridge filter effluent		Full										30																	2.78		4.96			0.068									2.78
1139	Maciel et al. (2021)	UV	Phase 2	Sao Carlos, Brazil	River water	Cartridge filter effluent		Full										30																	2.78		4.96			0.068									2.78
1140	Maciel et al. (2021)	Cartridge filter	Phase 3	Sao Carlos, Brazil	River water	Sedimentation effluent		Full	Unspecified	25, 10, 1																									4.29		37.28
1141	Maciel et al. (2021)	Cartridge filter	Phase 3	Sao Carlos, Brazil	River water	Sedimentation effluent		Full	Unspecified	25, 10, 1																									4.29		37.28
1142	Maciel et al. (2021)	UV	Phase 3	Sao Carlos, Brazil	River water	Cartridge filter effluent		Full										30																	3.87		11.55
1143	Maciel et al. (2021)	UV	Phase 3	Sao Carlos, Brazil	River water	Cartridge filter effluent		Full										30																	3.87		11.55
1144	Schang et al. (2021)	Cartridge filter	Challenge 1	Melbourne, Australia	Rainwater			Lab	Unspecified	5
1145	Schang et al. (2021)	Cartridge filter	Challenge 1	Melbourne, Australia	Rainwater			Lab	Unspecified	5
1146	Schang et al. (2021)	Cartridge filter	Challenge 1	Melbourne, Australia	Rainwater			Lab	Unspecified	5
1147	Schang et al. (2021)	Cartridge filter	Challenge 1	Melbourne, Australia	Rainwater			Lab	Unspecified	5
1148	Schang et al. (2021)	Cartridge filter	Challenge 1	Melbourne, Australia	Rainwater			Lab	Unspecified	5
1149	Schang et al. (2021)	Cartridge filter	Challenge 5	Melbourne, Australia	Rainwater			Lab	Unspecified	5
1150	Schang et al. (2021)	Cartridge filter	Challenge 5	Melbourne, Australia	Rainwater			Lab	Unspecified	5
1151	Schang et al. (2021)	Cartridge filter	Challenge 5	Melbourne, Australia	Rainwater			Lab	Unspecified	5
1152	Schang et al. (2021)	Cartridge filter	Challenge 5	Melbourne, Australia	Rainwater			Lab	Unspecified	5
1153	Schang et al. (2021)	Cartridge filter	Challenge 5	Melbourne, Australia	Rainwater			Lab	Unspecified	5
1154	Schang et al. (2021)	UV	Challenge 1	Melbourne, Australia	Rainwater			Lab										40
1155	Schang et al. (2021)	UV	Challenge 1	Melbourne, Australia	Rainwater			Lab										40
1156	Schang et al. (2021)	UV	Challenge 1	Melbourne, Australia	Rainwater			Lab										40
1157	Schang et al. (2021)	UV	Challenge 1	Melbourne, Australia	Rainwater			Lab										40
1158	Schang et al. (2021)	UV	Challenge 1	Melbourne, Australia	Rainwater			Lab										40
1159	Schang et al. (2021)	UV	Challenge 2	Melbourne, Australia	Rainwater			Lab										40
1160	Schang et al. (2021)	UV	Challenge 2	Melbourne, Australia	Rainwater			Lab										40
1161	Schang et al. (2021)	UV	Challenge 2	Melbourne, Australia	Rainwater			Lab										40
1162	Schang et al. (2021)	UV	Challenge 2	Melbourne, Australia	Rainwater			Lab										40
1163	Schang et al. (2021)	UV	Challenge 2	Melbourne, Australia	Rainwater			Lab										40
1164	Schang et al. (2021)	UV	Challenge 3	Melbourne, Australia	Rainwater			Lab										40
1165	Schang et al. (2021)	UV	Challenge 3	Melbourne, Australia	Rainwater			Lab										40
1166	Schang et al. (2021)	UV	Challenge 3	Melbourne, Australia	Rainwater			Lab										40
1167	Schang et al. (2021)	UV	Challenge 3	Melbourne, Australia	Rainwater			Lab										40
1168	Schang et al. (2021)	UV	Challenge 3	Melbourne, Australia	Rainwater			Lab										40
1169	Schang et al. (2021)	UV	Challenge 4	Melbourne, Australia	Rainwater			Lab										40
1170	Schang et al. (2021)	UV	Challenge 4	Melbourne, Australia	Rainwater			Lab										40
1171	Schang et al. (2021)	UV	Challenge 4	Melbourne, Australia	Rainwater			Lab										40
1172	Schang et al. (2021)	UV	Challenge 4	Melbourne, Australia	Rainwater			Lab										40
1173	Schang et al. (2021)	UV	Challenge 4	Melbourne, Australia	Rainwater			Lab										40
1174	Schang et al. (2021)	UV	Challenge 5	Melbourne, Australia	Rainwater			Lab										40
1175	Schang et al. (2021)	UV	Challenge 5	Melbourne, Australia	Rainwater			Lab										40
1176	Schang et al. (2021)	UV	Challenge 5	Melbourne, Australia	Rainwater			Lab										40
1177	Schang et al. (2021)	UV	Challenge 5	Melbourne, Australia	Rainwater			Lab										40
1178	Schang et al. (2021)	UV	Challenge 5	Melbourne, Australia	Rainwater			Lab										40
1179	Ghayeni et al. (1999)	Microfiltration	GVHP	Sydney, Australia	Synthetic	Lab - SW8 suspension		Lab	Nominal Pore Size	0.22		20																TMP	20
1180	Ghayeni et al. (1999)	Microfiltration	GVHP	Sydney, Australia	Synthetic	Lab - SW8 suspension		Lab	Nominal Pore Size	0.22		40																TMP	40
1181	Ghayeni et al. (1999)	Microfiltration	GVHP	Sydney, Australia	Synthetic	Lab - SW8 suspension		Lab	Nominal Pore Size	0.22		80																TMP	80
1182	Ghayeni et al. (1999)	Microfiltration	GVHP	Sydney, Australia	Synthetic	Lab - SW8 suspension		Lab	Nominal Pore Size	0.22		100																TMP	100
1183	Ghayeni et al. (1999)	Microfiltration	GVWP	Sydney, Australia	Synthetic	Lab - SW8 suspension		Lab	Nominal Pore Size	0.22		20																TMP	20
1184	Ghayeni et al. (1999)	Microfiltration	GVWP	Sydney, Australia	Synthetic	Lab - SW8 suspension		Lab	Nominal Pore Size	0.22		40																TMP	40
1185	Ghayeni et al. (1999)	Microfiltration	GVWP	Sydney, Australia	Synthetic	Lab - SW8 suspension		Lab	Nominal Pore Size	0.22		80																TMP	80
1186	Ghayeni et al. (1999)	Microfiltration	GVWP	Sydney, Australia	Synthetic	Lab - SW8 suspension		Lab	Nominal Pore Size	0.22		100																TMP	100
1187	Ghayeni et al. (1999)	Microfiltration	PC	Sydney, Australia	Synthetic	Lab - SW8 suspension		Lab	Nominal Pore Size	0.2		20																TMP	20
1188	Ghayeni et al. (1999)	Microfiltration	PC	Sydney, Australia	Synthetic	Lab - SW8 suspension		Lab	Nominal Pore Size	0.1		80																TMP	80
1189	Ghayeni et al. (1999)	Microfiltration	PC	Sydney, Australia	Synthetic	Lab - SW8 suspension		Lab	Nominal Pore Size	0.05		100																TMP	100
1190	Ghayeni et al. (1999)	Microfiltration	GVHP	Sydney, Australia	Wastewater	Secondary effluent		Lab	Nominal Pore Size	0.22		20																TMP	20
1191	Ghayeni et al. (1999)	Microfiltration	GVHP	Sydney, Australia	Wastewater	Secondary effluent		Lab	Nominal Pore Size	0.22		40																TMP	40
1192	Ghayeni et al. (1999)	Microfiltration	GVHP	Sydney, Australia	Wastewater	Secondary effluent		Lab	Nominal Pore Size	0.22		80																TMP	80
1193	Ghayeni et al. (1999)	Microfiltration	GVHP	Sydney, Australia	Wastewater	Secondary effluent		Lab	Nominal Pore Size	0.22		100																TMP	100
1194	Ghayeni et al. (1999)	Microfiltration	GVWP	Sydney, Australia	Wastewater	Secondary effluent		Lab	Nominal Pore Size	0.22		20																TMP	20
1195	Ghayeni et al. (1999)	Microfiltration	GVWP	Sydney, Australia	Wastewater	Secondary effluent		Lab	Nominal Pore Size	0.22		40																TMP	40
1196	Ghayeni et al. (1999)	Microfiltration	GVWP	Sydney, Australia	Wastewater	Secondary effluent		Lab	Nominal Pore Size	0.22		80																TMP	80
1197	Ghayeni et al. (1999)	Microfiltration	GVWP	Sydney, Australia	Wastewater	Secondary effluent		Lab	Nominal Pore Size	0.22		100																TMP	100
1198	Ghayeni et al. (1999)	Microfiltration	PC	Sydney, Australia	Wastewater	Secondary effluent		Lab	Nominal Pore Size	0.2		20																TMP	20
1199	Ghayeni et al. (1999)	Microfiltration	PC	Sydney, Australia	Wastewater	Secondary effluent		Lab	Nominal Pore Size	0.1		80																TMP	80
1200	Ghayeni et al. (1999)	Microfiltration	PC	Sydney, Australia	Wastewater	Secondary effluent		Lab	Nominal Pore Size	0.05		100																TMP	100
1201	Oliveira et al. (2022)	Nanofiltration	Desal 5 DK NF system	Portugal	Wastewater	Secondary effluent		lab			225																					7.6		25		29					20	32			4.1		1.972
1202	Oliveira et al. (2022)	Nanofiltration	Desal 5 DK NF system	Portugal	Wastewater	Secondary effluent		lab			225																					7.6		25		29					20	32			4.1		1.972
1203	Oliveira et al. (2022)	Nanofiltration	Desal 5 DK NF system	Portugal	Wastewater	Secondary effluent		lab			225																					7.6		25		29					20	32			4.1		1.972
1204	Sigmon et al., 2015	Ozone	ozone generator or ozone solution	Melbourne, Australia	Wastewater	UF filtered secondary effluent, subsequently filtered by 0.7 um glass fiber filters in the lab		lab								0.48																7.96			17.1		0.1			0.13	16			9.5	3.92
1205	Sigmon et al., 2015	Ozone	ozone generator or ozone solution	Melbourne, Australia	Wastewater	UF filtered secondary effluent, subsequently filtered by 0.7 um glass fiber filters in the lab		lab								0.32																7.96			17.1		0.1			0.13	16			9.5	3.92
1206	Sigmon et al., 2015	Ozone	ozone generator or ozone solution	Melbourne, Australia	Wastewater	UF filtered secondary effluent, subsequently filtered by 0.7 um glass fiber filters in the lab		lab								0.47																7.96			17.1		0.1			0.13	16			9.5	3.92
1207	Sigmon et al., 2015	Ozone	ozone generator or ozone solution	Melbourne, Australia	Wastewater	UF filtered secondary effluent, subsequently filtered by 0.7 um glass fiber filters in the lab		lab								0.4																7.96			17.1		0.1			0.13	16			9.5	3.92
1208	Sigmon et al., 2015	Ozone	ozone generator or ozone solution	Melbourne, Australia	Wastewater	UF filtered secondary effluent, subsequently filtered by 0.7 um glass fiber filters in the lab		lab								0.33																7.96			17.1		0.1			0.13	16			9.5	3.92
1209	Sigmon et al., 2015	Ozone	ozone generator or ozone solution	Melbourne, Australia	Wastewater	UF filtered secondary effluent, subsequently filtered by 0.7 um glass fiber filters in the lab		lab								0.43																7.96			17.1		0.1			0.13	16			9.5	3.92
1210	Sigmon et al., 2015	Ozone	ozone generator or ozone solution	Melbourne, Australia	Wastewater	UF filtered secondary effluent, subsequently filtered by 0.7 um glass fiber filters in the lab		lab								0.65																7.96			17.1		0.1			0.13	16			9.5	3.92
1211	Sigmon et al., 2015	Ozone	ozone generator or ozone solution	Melbourne, Australia	Wastewater	UF filtered secondary effluent, subsequently filtered by 0.7 um glass fiber filters in the lab		lab								0.51																7.96			17.1		0.1			0.13	16			9.5	3.92
1212	Sigmon et al., 2015	Ozone	ozone generator or ozone solution	Melbourne, Australia	Wastewater	UF filtered secondary effluent, subsequently filtered by 0.7 um glass fiber filters in the lab		lab								0.58																7.96			17.1		0.1			0.13	16			9.5	3.92
1213	Sigmon et al., 2015	Ozone	ozone generator or ozone solution	Melbourne, Australia	Wastewater	UF filtered secondary effluent, subsequently filtered by 0.7 um glass fiber filters in the lab		lab								0.51																7.96			17.1		0.1			0.13	16			9.5	3.92
1214	Sigmon et al., 2015	Ozone	ozone generator or ozone solution	Melbourne, Australia	Wastewater	UF filtered secondary effluent, subsequently filtered by 0.7 um glass fiber filters in the lab		lab								0.45																7.96			17.1		0.1			0.13	16			9.5	3.92
1215	Sigmon et al., 2015	Ozone	ozone generator or ozone solution	Melbourne, Australia	Wastewater	UF filtered secondary effluent, subsequently filtered by 0.7 um glass fiber filters in the lab		lab								0.63																7.96			17.1		0.1			0.13	16			9.5	3.92
1216	Sigmon et al., 2015	Ozone	ozone generator or ozone solution	Melbourne, Australia	Wastewater	UF filtered secondary effluent, subsequently filtered by 0.7 um glass fiber filters in the lab		lab								0.82																7.96			17.1		0.1			0.13	16			9.5	3.92
1217	Sigmon et al., 2015	Ozone	ozone generator or ozone solution	Melbourne, Australia	Wastewater	UF filtered secondary effluent, subsequently filtered by 0.7 um glass fiber filters in the lab		lab								0.71																7.96			17.1		0.1			0.13	16			9.5	3.92
1218	Sigmon et al., 2015	Ozone	ozone generator or ozone solution	Melbourne, Australia	Wastewater	UF filtered secondary effluent, subsequently filtered by 0.7 um glass fiber filters in the lab		lab								0.68																7.96			17.1		0.1			0.13	16			9.5	3.92
1219	Sigmon et al., 2015	Ozone	ozone generator or ozone solution	Melbourne, Australia	Wastewater	UF filtered secondary effluent, subsequently filtered by 0.7 um glass fiber filters in the lab		lab								0.8																7.96			17.1		0.1			0.13	16			9.5	3.92
1220	Sigmon et al., 2015	Ozone	ozone generator or ozone solution	Melbourne, Australia	Wastewater	UF filtered secondary effluent, subsequently filtered by 0.7 um glass fiber filters in the lab		lab								0.57																7.96			17.1		0.1			0.13	16			9.5	3.92
1221	Sigmon et al., 2015	Ozone	ozone generator or ozone solution	Melbourne, Australia	Wastewater	UF filtered secondary effluent, subsequently filtered by 0.7 um glass fiber filters in the lab		lab								0.83																7.96			17.1		0.1			0.13	16			9.5	3.92
1222	Sigmon et al., 2015	Ozone	ozone generator or ozone solution	Melbourne, Australia	Wastewater	UF filtered secondary effluent, subsequently filtered by 0.7 um glass fiber filters in the lab		lab								0.98																7.96			17.1		0.1			0.13	16			9.5	3.92
1223	Sigmon et al., 2015	Ozone	ozone generator or ozone solution	Melbourne, Australia	Wastewater	UF filtered secondary effluent, subsequently filtered by 0.7 um glass fiber filters in the lab		lab								0.9																7.96			17.1		0.1			0.13	16			9.5	3.92
1224	Sigmon et al., 2015	Ozone	ozone generator or ozone solution	Melbourne, Australia	Wastewater	UF filtered secondary effluent, subsequently filtered by 0.7 um glass fiber filters in the lab		lab								0.78																7.96			17.1		0.1			0.13	16			9.5	3.92
1225	Sigmon et al., 2015	Ozone	ozone generator or ozone solution	Melbourne, Australia	Wastewater	UF filtered secondary effluent, subsequently filtered by 0.7 um glass fiber filters in the lab		lab								0.935																7.96			17.1		0.1			0.13	16			9.5	3.92
1226	Sigmon et al., 2015	Ozone	ozone generator or ozone solution	Melbourne, Australia	Wastewater	UF filtered secondary effluent, subsequently filtered by 0.7 um glass fiber filters in the lab		lab								0.69																7.96			17.1		0.1			0.13	16			9.5	3.92
1227	Sigmon et al., 2015	Ozone	ozone generator or ozone solution	Melbourne, Australia	Wastewater	UF filtered secondary effluent, subsequently filtered by 0.7 um glass fiber filters in the lab		lab								1																7.96			17.1		0.1			0.13	16			9.5	3.92
1228	Bohrerova et al.,2008	UV	Low Pressure lamp		Synthetic			Lab										3
1229	Bohrerova et al.,2008	UV	Low Pressure lamp		Synthetic			Lab										3
1230	Bohrerova et al.,2008	UV	Low Pressure lamp		Synthetic			Lab										3
1231	Bohrerova et al.,2008	UV	Medium Pressure Lamp		Synthetic			Lab										3
1232	Bohrerova et al.,2008	UV	Medium Pressure Lamp		Synthetic			Lab										3
1233	Bohrerova et al.,2008	UV	Medium Pressure Lamp		Synthetic			Lab										3
1234	Bohrerova et al.,2008	UV	Medium Pressure Lamp with 295 nm long pass filter		Synthetic			Lab										3
1235	Bohrerova et al.,2008	UV	Medium Pressure Lamp with 295 nm long pass filter		Synthetic			Lab										3
1236	Bohrerova et al.,2008	UV	Medium Pressure Lamp with 295 nm long pass filter		Synthetic			Lab										3
1237	Bohrerova et al.,2008	UV	Pulsed UV		Synthetic			Lab										3
1238	Bohrerova et al.,2008	UV	Pulsed UV		Synthetic			Lab										3
1239	Bohrerova et al.,2008	UV	Pulsed UV		Synthetic			Lab										3
1240	Bohrerova et al.,2008	UV	Pulsed UV with 295 nm long pass filter		Synthetic			Lab										3
1241	Bohrerova et al.,2008	UV	Pulsed UV with 295 nm long pass filter		Synthetic			Lab										3
1242	Bohrerova et al.,2008	UV	Pulsed UV with 295 nm long pass filter		Synthetic			Lab										3
1243	Bohrerova et al.,2008	UV	Pulsed UV with 400 nm long pass filter		Synthetic			Lab										3
1244	Bohrerova et al.,2008	UV	Pulsed UV with 400 nm long pass filter		Synthetic			Lab										3
1245	Bohrerova et al.,2008	UV	Pulsed UV with 400 nm long pass filter		Synthetic			Lab										3
1246	Bohrerova et al.,2008	UV	Low Pressure lamp		Synthetic			Lab										5.1
1247	Bohrerova et al.,2008	UV	Medium Pressure Lamp		Synthetic			Lab										5.1
1248	Bohrerova et al.,2008	UV	Pulsed UV		Synthetic			Lab										2.2
1249	Bohrerova et al.,2008	UV	Low Pressure lamp		Synthetic			Lab										3.6
1250	Bohrerova et al.,2008	UV	Medium Pressure Lamp		Synthetic			Lab										3.6
1251	Bohrerova et al.,2008	UV	Pulsed UV		Synthetic			Lab										1.7
1252	Bohrerova et al.,2008	UV	Low Pressure lamp		Synthetic			Lab										10.9
1253	Bohrerova et al.,2008	UV	Medium Pressure Lamp		Synthetic			Lab										9.2
1254	Bohrerova et al.,2008	UV	Pulsed UV		Synthetic			Lab										3.4
1340	Katz et al. (2017)	Membrane bioreactor	Standard production		Wastewater	Municipal wastewater	NPR	Full
1341	Katz et al. (2017)	Membrane bioreactor	Standard production		Wastewater	Municipal wastewater	NPR	Full
1342	Katz et al. (2017)	Membrane bioreactor	Standard production		Wastewater	Municipal wastewater	NPR	Full
1343	Katz et al. (2017)	Membrane bioreactor	Standard production		Wastewater	Municipal wastewater	NPR	Full
1344	Katz et al. (2017)	Membrane bioreactor	Standard production		Wastewater	Municipal wastewater	NPR	Full
1345	Katz et al. (2017)	Membrane bioreactor	Standard production		Wastewater	Municipal wastewater	NPR	Full
1346	Katz et al. (2017)	Membrane bioreactor	Standard production		Wastewater	Municipal wastewater	NPR	Full
1347	Katz et al. (2017)	Membrane bioreactor	Standard production		Wastewater	Municipal wastewater	NPR	Full
1348	Katz et al. (2017)	Membrane bioreactor	Standard production		Wastewater	Municipal wastewater	NPR	Full
1349	Katz et al. (2017)	Membrane bioreactor	After maintenance clean		Wastewater	Municipal wastewater	NPR	Full
1350	Katz et al. (2017)	Membrane bioreactor	After maintenance clean		Wastewater	Municipal wastewater	NPR	Full
1351	Katz et al. (2017)	Membrane bioreactor	After maintenance clean		Wastewater	Municipal wastewater	NPR	Full
1352	Katz et al. (2017)	Membrane bioreactor	After maintenance clean		Wastewater	Municipal wastewater	NPR	Full
1353	Katz et al. (2017)	Membrane bioreactor	Standard production	Raw Wastewater	Wastewater	Municipal wastewater	NPR	Full
1354	Katz et al. (2017)	Membrane bioreactor	Standard production	Raw Wastewater	Wastewater	Municipal wastewater	NPR	Full
1355	Katz et al. (2017)	Membrane bioreactor	Standard production	Raw Wastewater	Wastewater	Municipal wastewater	NPR	Full
1356	Katz et al. (2017)	Membrane bioreactor	Standard production	Raw Wastewater	Wastewater	Municipal wastewater	NPR	Full
1357	Katz et al. (2017)	Membrane bioreactor	Standard production	Raw Wastewater	Wastewater	Municipal wastewater	NPR	Full
1358	Katz et al. (2017)	Membrane bioreactor	Standard production	Raw Wastewater	Wastewater	Municipal wastewater	NPR	Full
1359	Katz et al. (2017)	Membrane bioreactor	Standard production	Raw Wastewater	Wastewater	Municipal wastewater	NPR	Full
1360	Katz et al. (2017)	Membrane bioreactor	Standard production	Raw Wastewater	Wastewater	Municipal wastewater	NPR	Full
1361	Katz et al. (2017)	Membrane bioreactor	Standard production	Raw Wastewater	Wastewater	Municipal wastewater	NPR	Full
1362	Katz et al. (2017)	Membrane bioreactor	After Recovery Clean		Wastewater	Municipal wastewater	NPR	Full
1363	Katz et al. (2017)	Membrane bioreactor	After Recovery Clean		Wastewater	Municipal wastewater	NPR	Full
1364	Katz et al. (2017)	Membrane bioreactor	After Recovery Clean		Wastewater	Municipal wastewater	NPR	Full
1365	Katz et al. (2017)	Membrane bioreactor	After Recovery Clean		Wastewater	Municipal wastewater	NPR	Full
1366	Katz et al. (2017)	Membrane bioreactor	After Recovery Clean		Wastewater	Municipal wastewater	NPR	Full
1367	Katz et al. (2017)	Membrane bioreactor	After Recovery Clean		Wastewater	Municipal wastewater	NPR	Full
1368	Katz et al. (2017)	Membrane bioreactor	After Recovery Clean		Wastewater	Municipal wastewater	NPR	Full
1369	Katz et al. (2017)	Membrane bioreactor	After Recovery Clean		Wastewater	Municipal wastewater	NPR	Full
1370	Katz et al. (2017)	Membrane bioreactor	After Recovery Clean		Wastewater	Municipal wastewater	NPR	Full
1371	Katz et al. (2017)	Membrane bioreactor	After Maintenance Clean		Wastewater	Municipal wastewater	IPR	Full
1372	Katz et al. (2017)	Membrane bioreactor	After Maintenance Clean		Wastewater	Municipal wastewater	IPR	Full
1373	Katz et al. (2017)	Membrane bioreactor	After Maintenance Clean		Wastewater	Municipal wastewater	IPR	Full
1374	Katz et al. (2017)	Membrane bioreactor	After Maintenance Clean		Wastewater	Municipal wastewater	IPR	Full
1375	Katz et al. (2017)	Membrane bioreactor	After Maintenance Clean		Wastewater	Municipal wastewater	IPR	Full
1376	Katz et al. (2017)	Membrane bioreactor	After Maintenance Clean		Wastewater	Municipal wastewater	IPR	Full
1377	Katz et al. (2017)	Membrane bioreactor	After Maintenance Clean		Wastewater	Municipal wastewater	IPR	Full
1378	Katz et al. (2017)	Membrane bioreactor	After Maintenance Clean		Wastewater	Municipal wastewater	IPR	Full
1379	Katz et al. (2017)	Membrane bioreactor	After Maintenance Clean		Wastewater	Municipal wastewater	IPR	Full
1380	Katz et al. (2017)	Membrane bioreactor	Standard production		Wastewater	Municipal wastewater	IPR	Full
1381	Katz et al. (2017)	Membrane bioreactor	Standard production		Wastewater	Municipal wastewater	IPR	Full
1382	Katz et al. (2017)	Membrane bioreactor	Standard production		Wastewater	Municipal wastewater	IPR	Full
1383	Katz et al. (2017)	Membrane bioreactor	Standard production		Wastewater	Municipal wastewater	IPR	Full
1384	Katz et al. (2017)	Membrane bioreactor	After maintenance clean		Wastewater	Municipal wastewater	IPR	Full
1385	Katz et al. (2017)	Membrane bioreactor	After maintenance clean		Wastewater	Municipal wastewater	IPR	Full
1386	Katz et al. (2017)	Membrane bioreactor	After maintenance clean		Wastewater	Municipal wastewater	IPR	Full
1387	Katz et al. (2017)	Membrane bioreactor	After maintenance clean		Wastewater	Municipal wastewater	IPR	Full
1388	Katz et al. (2017)	Membrane bioreactor	After maintenance clean		Wastewater	Municipal wastewater	IPR	Full
1389	Katz et al. (2017)	Membrane bioreactor	After maintenance clean		Wastewater	Municipal wastewater	IPR	Full
1390	Katz et al. (2017)	Membrane bioreactor	After maintenance clean		Wastewater	Municipal wastewater	IPR	Full
1391	Katz et al. (2017)	Membrane bioreactor	After maintenance clean		Wastewater	Municipal wastewater	IPR	Full
1392	Katz et al. (2017)	Membrane bioreactor	After maintenance clean		Wastewater	Municipal wastewater	IPR	Full
1393	Katz et al. (2017)	Membrane bioreactor	Standard production		Wastewater	Municipal wastewater	IPR	Full
1394	Katz et al. (2017)	Membrane bioreactor	After recovery clean (3.5 hrs)		Wastewater	Municipal wastewater	IPR	Full
1395	Katz et al. (2017)	Membrane bioreactor	After recovery clean (3.5 hrs)		Wastewater	Municipal wastewater	IPR	Full
1396	Katz et al. (2017)	Membrane bioreactor	After recovery clean (3.5 hrs)		Wastewater	Municipal wastewater	IPR	Full
1397	Katz et al. (2017)	Membrane bioreactor	After recovery clean (3.5 hrs)		Wastewater	Municipal wastewater	IPR	Full
1398	Katz et al. (2017)	Membrane bioreactor	After recovery clean (3.5 hrs)		Wastewater	Municipal wastewater	IPR	Full
1399	Katz et al. (2017)	Membrane bioreactor	After recovery clean (3.5 hrs)		Wastewater	Municipal wastewater	IPR	Full
1400	Katz et al. (2017)	Membrane bioreactor	After recovery clean (3.5 hrs)		Wastewater	Municipal wastewater	IPR	Full
1401	Katz et al. (2017)	Membrane bioreactor	After recovery clean (3.5 hrs)		Wastewater	Municipal wastewater	IPR	Full
1402	Katz et al. (2017)	Membrane bioreactor	After recovery clean (3.5 hrs)		Wastewater	Municipal wastewater	IPR	Full
1403	Katz et al. (2017)	Membrane bioreactor	After recovery clean (22 hrs)		Wastewater	Municipal wastewater	IPR	Full
1404	Katz et al. (2017)	Membrane bioreactor	After recovery clean (22 hrs)		Wastewater	Municipal wastewater	IPR	Full
1405	Katz et al. (2017)	Membrane bioreactor	After recovery clean (22 hrs)		Wastewater	Municipal wastewater	IPR	Full
1406	Katz et al. (2017)	Membrane bioreactor	After recovery clean (22 hrs)		Wastewater	Municipal wastewater	IPR	Full
1407	Katz et al. (2017)	Membrane bioreactor	After recovery clean (22 hrs)		Wastewater	Municipal wastewater	IPR	Full
1408	Katz et al. (2017)	Membrane bioreactor	After recovery clean (22 hrs)		Wastewater	Municipal wastewater	IPR	Full
1409	Katz et al. (2017)	Membrane bioreactor	After recovery clean (22 hrs)		Wastewater	Municipal wastewater	IPR	Full
1410	Katz et al. (2017)	Membrane bioreactor	After recovery clean (22 hrs)		Wastewater	Municipal wastewater	IPR	Full
1411	Katz et al. (2017)	Membrane bioreactor	After recovery clean (22 hrs)		Wastewater	Municipal wastewater	IPR	Full
[truncated: 36 more columns]

## Sheet: LRCs
789			Membranes					Disinfection Chemicals				UV	Media					Detention					Water Qualtiy Requirements										LRC
ID	Source	Unit Process	Pore Size Measure	Membrane Pore Size (um)	Molecular Weight Cutoff (Da)	Transmembrane Pressure (kPa)	Flux (L/m2/h)	Chem. Dosage (mg/L)	Chem. Residual (mg/L)	Chem. Contact Time (min)	Chem. CT (mg-min/L)	UV Dose (mJ/cm^2)	Media Type(s)	HLR (m/d)	Media Depth (m)	Media Grain Size Measure	Media Grain Size (mm)	HRT (days)	SRT (days)	MLSS (mg/L)	Source Water	End Use	pH	DO	BOD	TSS	Turbidity (NTU)	Transmittance (UVT)	Absorbance (UVA)	Temp (deg C)	TN	TP	Type	Target Organism	Suitable Surrogate	Analytical Method	LRC	Process Requirements	Data Location	Notes	Entered By	Checked By
id	source	unitprocess	mb_psz_msr	mb_psz	mb_mwco	mb_tmp	mb_flux	ch_dose	ch_resid	ch_time	ch_ct	uv_dose	md_type	md_hlr	md_depth	md_gsmsr	md_gs	dt_hrt	dt_srt	dt_mlss	sourcewater	enduse	wqin_ph	wqin_do	wqin_bod	wqin_tss	wqin_turb	wqin_uvt	wqin_uva	wqin_temp	wqin_tn	wqin_tp	mo_type	mo_name	mo_surrogate	mo_method	lrc	processreqs	source_location	notes	enteredby	checkedby
1	WaterSecure 2017a	Chlorine									4												7				0.2			5			virus	coxsackievirus B5			1	pH less than, turbidity less than, temperature greater than	Table 1	Adapted from US EPA 1999a	SCA	KLM
2	WaterSecure 2017a	Chlorine									5												7				0.2			5			virus	coxsackievirus B5			2	pH less than, turbidity less than, temperature greater than	Table 1	Adapted from US EPA 1999a	SCA	KLM
3	WaterSecure 2017a	Chlorine									7												7				0.2			5			virus	coxsackievirus B5			3	pH less than, turbidity less than, temperature greater than	Table 1	Adapted from US EPA 1999a	SCA	KLM
4	WaterSecure 2017a	Chlorine									8												7				0.2			5			virus	coxsackievirus B5			4	pH less than, turbidity less than, temperature greater than	Table 1	Adapted from US EPA 1999a	SCA	KLM
5	WaterSecure 2017a	Chlorine									7												7.5				0.2			5			virus	coxsackievirus B5			1	pH less than, turbidity less than, temperature greater than	Table 1	Adapted from US EPA 1999a	SCA	KLM
6	WaterSecure 2017a	Chlorine									10												7.5				0.2			5			virus	coxsackievirus B5			2	pH less than, turbidity less than, temperature greater than	Table 1	Adapted from US EPA 1999a	SCA	KLM
7	WaterSecure 2017a	Chlorine									13												7.5				0.2			5			virus	coxsackievirus B5			3	pH less than, turbidity less than, temperature greater than	Table 1	Adapted from US EPA 1999a	SCA	KLM
8	WaterSecure 2017a	Chlorine									16												7.5				0.2			5			virus	coxsackievirus B5			4	pH less than, turbidity less than, temperature greater than	Table 1	Adapted from US EPA 1999a	SCA	KLM
9	WaterSecure 2017a	Chlorine									9												8				0.2			5			virus	coxsackievirus B5			1	pH less than, turbidity less than, temperature greater than	Table 1	Adapted from US EPA 1999a	SCA	KLM
10	WaterSecure 2017a	Chlorine									14												8				0.2			5			virus	coxsackievirus B5			2	pH less than, turbidity less than, temperature greater than	Table 1	Adapted from US EPA 1999a	SCA	KLM
11	WaterSecure 2017a	Chlorine									18												8				0.2			5			virus	coxsackievirus B5			3	pH less than, turbidity less than, temperature greater than	Table 1	Adapted from US EPA 1999a	SCA	KLM
12	WaterSecure 2017a	Chlorine									23												8				0.2			5			virus	coxsackievirus B5			4	pH less than, turbidity less than, temperature greater than	Table 1	Adapted from US EPA 1999a	SCA	KLM
13	WaterSecure 2017a	Chlorine									11												8.5				0.2			5			virus	coxsackievirus B5			1	pH less than, turbidity less than, temperature greater than	Table 1	Adapted from US EPA 1999a	SCA	KLM
14	WaterSecure 2017a	Chlorine									17												8.5				0.2			5			virus	coxsackievirus B5			2	pH less than, turbidity less than, temperature greater than	Table 1	Adapted from US EPA 1999a	SCA	KLM
15	WaterSecure 2017a	Chlorine									23												8.5				0.2			5			virus	coxsackievirus B5			3	pH less than, turbidity less than, temperature greater than	Table 1	Adapted from US EPA 1999a	SCA	KLM
16	WaterSecure 2017a	Chlorine									29												8.5				0.2			5			virus	coxsackievirus B5			4	pH less than, turbidity less than, temperature greater than	Table 1	Adapted from US EPA 1999a	SCA	KLM
17	WaterSecure 2017a	Chlorine									13												9				0.2			5			virus	coxsackievirus B5			1	pH less than, turbidity less than, temperature greater than	Table 1	Adapted from US EPA 1999a	SCA	KLM
18	WaterSecure 2017a	Chlorine									20												9				0.2			5			virus	coxsackievirus B5			2	pH less than, turbidity less than, temperature greater than	Table 1	Adapted from US EPA 1999a	SCA	KLM
19	WaterSecure 2017a	Chlorine									28												9				0.2			5			virus	coxsackievirus B5			3	pH less than, turbidity less than, temperature greater than	Table 1	Adapted from US EPA 1999a	SCA	KLM
20	WaterSecure 2017a	Chlorine									35												9				0.2			5			virus	coxsackievirus B5			4	pH less than, turbidity less than, temperature greater than	Table 1	Adapted from US EPA 1999a	SCA	KLM
21	WaterSecure 2017a	Chlorine									3												7				0.2			10			virus	coxsackievirus B5			1	pH less than, turbidity less than, temperature greater than	Table 1	Adapted from US EPA 1999a	SCA	KLM
22	WaterSecure 2017a	Chlorine									4												7				0.2			10			virus	coxsackievirus B5			2	pH less than, turbidity less than, temperature greater than	Table 1	Adapted from US EPA 1999a	SCA	KLM
23	WaterSecure 2017a	Chlorine									5												7				0.2			10			virus	coxsackievirus B5			3	pH less than, turbidity less than, temperature greater than	Table 1	Adapted from US EPA 1999a	SCA	KLM
24	WaterSecure 2017a	Chlorine									6												7				0.2			10			virus	coxsackievirus B5			4	pH less than, turbidity less than, temperature greater than	Table 1	Adapted from US EPA 1999a	SCA	KLM
25	WaterSecure 2017a	Chlorine									5												7.5				0.2			10			virus	coxsackievirus B5			1	pH less than, turbidity less than, temperature greater than	Table 1	Adapted from US EPA 1999a	SCA	KLM
26	WaterSecure 2017a	Chlorine									7												7.5				0.2			10			virus	coxsackievirus B5			2	pH less than, turbidity less than, temperature greater than	Table 1	Adapted from US EPA 1999a	SCA	KLM
27	WaterSecure 2017a	Chlorine									9												7.5				0.2			10			virus	coxsackievirus B5			3	pH less than, turbidity less than, temperature greater than	Table 1	Adapted from US EPA 1999a	SCA	KLM
28	WaterSecure 2017a	Chlorine									11												7.5				0.2			10			virus	coxsackievirus B5			4	pH less than, turbidity less than, temperature greater than	Table 1	Adapted from US EPA 1999a	SCA	KLM
29	WaterSecure 2017a	Chlorine									7												8				0.2			10			virus	coxsackievirus B5			1	pH less than, turbidity less than, temperature greater than	Table 1	Adapted from US EPA 1999a	SCA	KLM
30	WaterSecure 2017a	Chlorine									10												8				0.2			10			virus	coxsackievirus B5			2	pH less than, turbidity less than, temperature greater than	Table 1	Adapted from US EPA 1999a	SCA	KLM
31	WaterSecure 2017a	Chlorine									13												8				0.2			10			virus	coxsackievirus B5			3	pH less than, turbidity less than, temperature greater than	Table 1	Adapted from US EPA 1999a	SCA	KLM
32	WaterSecure 2017a	Chlorine									16												8				0.2			10			virus	coxsackievirus B5			4	pH less than, turbidity less than, temperature greater than	Table 1	Adapted from US EPA 1999a	SCA	KLM
33	WaterSecure 2017a	Chlorine									8												8.5				0.2			10			virus	coxsackievirus B5			1	pH less than, turbidity less than, temperature greater than	Table 1	Adapted from US EPA 1999a	SCA	KLM
34	WaterSecure 2017a	Chlorine									12												8.5				0.2			10			virus	coxsackievirus B5			2	pH less than, turbidity less than, temperature greater than	Table 1	Adapted from US EPA 1999a	SCA	KLM
35	WaterSecure 2017a	Chlorine									16												8.5				0.2			10			virus	coxsackievirus B5			3	pH less than, turbidity less than, temperature greater than	Table 1	Adapted from US EPA 1999a	SCA	KLM
36	WaterSecure 2017a	Chlorine									21												8.5				0.2			10			virus	coxsackievirus B5			4	pH less than, turbidity less than, temperature greater than	Table 1	Adapted from US EPA 1999a	SCA	KLM
37	WaterSecure 2017a	Chlorine									9												9				0.2			10			virus	coxsackievirus B5			1	pH less than, turbidity less than, temperature greater than	Table 1	Adapted from US EPA 1999a	SCA	KLM
38	WaterSecure 2017a	Chlorine									14												9				0.2			10			virus	coxsackievirus B5			2	pH less than, turbidity less than, temperature greater than	Table 1	Adapted from US EPA 1999a	SCA	KLM
39	WaterSecure 2017a	Chlorine									19												9				0.2			10			virus	coxsackievirus B5			3	pH less than, turbidity less than, temperature greater than	Table 1	Adapted from US EPA 1999a	SCA	KLM
40	WaterSecure 2017a	Chlorine									25												9				0.2			10			virus	coxsackievirus B5			4	pH less than, turbidity less than, temperature greater than	Table 1	Adapted from US EPA 1999a	SCA	KLM
41	WaterSecure 2017a	Chlorine									2												7				0.2			15			virus	coxsackievirus B5			1	pH less than, turbidity less than, temperature greater than	Table 1	Adapted from US EPA 1999a	SCA	KLM
42	WaterSecure 2017a	Chlorine									3												7				0.2			15			virus	coxsackievirus B5			2	pH less than, turbidity less than, temperature greater than	Table 1	Adapted from US EPA 1999a	SCA	KLM
43	WaterSecure 2017a	Chlorine									4												7				0.2			15			virus	coxsackievirus B5			3	pH less than, turbidity less than, temperature greater than	Table 1	Adapted from US EPA 1999a	SCA	KLM
44	WaterSecure 2017a	Chlorine									4												7				0.2			15			virus	coxsackievirus B5			4	pH less than, turbidity less than, temperature greater than	Table 1	Adapted from US EPA 1999a	SCA	KLM
45	WaterSecure 2017a	Chlorine									4												7.5				0.2			15			virus	coxsackievirus B5			1	pH less than, turbidity less than, temperature greater than	Table 1	Adapted from US EPA 1999a	SCA	KLM
46	WaterSecure 2017a	Chlorine									5												7.5				0.2			15			virus	coxsackievirus B5			2	pH less than, turbidity less than, temperature greater than	Table 1	Adapted from US EPA 1999a	SCA	KLM
47	WaterSecure 2017a	Chlorine									7												7.5				0.2			15			virus	coxsackievirus B5			3	pH less than, turbidity less than, temperature greater than	Table 1	Adapted from US EPA 1999a	SCA	KLM
48	WaterSecure 2017a	Chlorine									8												7.5				0.2			15			virus	coxsackievirus B5			4	pH less than, turbidity less than, temperature greater than	Table 1	Adapted from US EPA 1999a	SCA	KLM
49	WaterSecure 2017a	Chlorine									5												8				0.2			15			virus	coxsackievirus B5			1	pH less than, turbidity less than, temperature greater than	Table 1	Adapted from US EPA 1999a	SCA	KLM
50	WaterSecure 2017a	Chlorine									7												8				0.2			15			virus	coxsackievirus B5			2	pH less than, turbidity less than, temperature greater than	Table 1	Adapted from US EPA 1999a	SCA	KLM
51	WaterSecure 2017a	Chlorine									9												8				0.2			15			virus	coxsackievirus B5			3	pH less than, turbidity less than, temperature greater than	Table 1	Adapted from US EPA 1999a	SCA	KLM
52	WaterSecure 2017a	Chlorine									12												8				0.2			15			virus	coxsackievirus B5			4	pH less than, turbidity less than, temperature greater than	Table 1	Adapted from US EPA 1999a	SCA	KLM
53	WaterSecure 2017a	Chlorine									6												8.5				0.2			15			virus	coxsackievirus B5			1	pH less than, turbidity less than, temperature greater than	Table 1	Adapted from US EPA 1999a	SCA	KLM
54	WaterSecure 2017a	Chlorine									9												8.5				0.2			15			virus	coxsackievirus B5			2	pH less than, turbidity less than, temperature greater than	Table 1	Adapted from US EPA 1999a	SCA	KLM
55	WaterSecure 2017a	Chlorine									12												8.5				0.2			15			virus	coxsackievirus B5			3	pH less than, turbidity less than, temperature greater than	Table 1	Adapted from US EPA 1999a	SCA	KLM
56	WaterSecure 2017a	Chlorine									15												8.5				0.2			15			virus	coxsackievirus B5			4	pH less than, turbidity less than, temperature greater than	Table 1	Adapted from US EPA 1999a	SCA	KLM
57	WaterSecure 2017a	Chlorine									6												9				0.2			15			virus	coxsackievirus B5			1	pH less than, turbidity less than, temperature greater than	Table 1	Adapted from US EPA 1999a	SCA	KLM
58	WaterSecure 2017a	Chlorine									10												9				0.2			15			virus	coxsackievirus B5			2	pH less than, turbidity less than, temperature greater than	Table 1	Adapted from US EPA 1999a	SCA	KLM
59	WaterSecure 2017a	Chlorine									14												9				0.2			15			virus	coxsackievirus B5			3	pH less than, turbidity less than, temperature greater than	Table 1	Adapted from US EPA 1999a	SCA	KLM
60	WaterSecure 2017a	Chlorine									17												9				0.2			15			virus	coxsackievirus B5			4	pH less than, turbidity less than, temperature greater than	Table 1	Adapted from US EPA 1999a	SCA	KLM
61	WaterSecure 2017a	Chlorine									2												7				0.2			20			virus	coxsackievirus B5			1	pH less than, turbidity less than, temperature greater than	Table 1	Adapted from US EPA 1999a	SCA	KLM
62	WaterSecure 2017a	Chlorine									2												7				0.2			20			virus	coxsackievirus B5			2	pH less than, turbidity less than, temperature greater than	Table 1	Adapted from US EPA 1999a	SCA	KLM
63	WaterSecure 2017a	Chlorine									3												7				0.2			20			virus	coxsackievirus B5			3	pH less than, turbidity less than, temperature greater than	Table 1	Adapted from US EPA 1999a	SCA	KLM
64	WaterSecure 2017a	Chlorine									3												7				0.2			20			virus	coxsackievirus B5			4	pH less than, turbidity less than, temperature greater than	Table 1	Adapted from US EPA 1999a	SCA	KLM
65	WaterSecure 2017a	Chlorine									3												7.5				0.2			20			virus	coxsackievirus B5			1	pH less than, turbidity less than, temperature greater than	Table 1	Adapted from US EPA 1999a	SCA	KLM
66	WaterSecure 2017a	Chlorine									4												7.5				0.2			20			virus	coxsackievirus B5			2	pH less than, turbidity less than, temperature greater than	Table 1	Adapted from US EPA 1999a	SCA	KLM
67	WaterSecure 2017a	Chlorine									5												7.5				0.2			20			virus	coxsackievirus B5			3	pH less than, turbidity less than, temperature greater than	Table 1	Adapted from US EPA 1999a	SCA	KLM
68	WaterSecure 2017a	Chlorine									6												7.5				0.2			20			virus	coxsackievirus B5			4	pH less than, turbidity less than, temperature greater than	Table 1	Adapted from US EPA 1999a	SCA	KLM
69	WaterSecure 2017a	Chlorine									3												8				0.2			20			virus	coxsackievirus B5			1	pH less than, turbidity less than, temperature greater than	Table 1	Adapted from US EPA 1999a	SCA	KLM
70	WaterSecure 2017a	Chlorine									5												8				0.2			20			virus	coxsackievirus B5			2	pH less than, turbidity less than, temperature greater than	Table 1	Adapted from US EPA 1999a	SCA	KLM
71	WaterSecure 2017a	Chlorine									7												8				0.2			20			virus	coxsackievirus B5			3	pH less than, turbidity less than, temperature greater than	Table 1	Adapted from US EPA 1999a	SCA	KLM
72	WaterSecure 2017a	Chlorine									8												8				0.2			20			virus	coxsackievirus B5			4	pH less than, turbidity less than, temperature greater than	Table 1	Adapted from US EPA 1999a	SCA	KLM
73	WaterSecure 2017a	Chlorine									4												8.5				0.2			20			virus	coxsackievirus B5			1	pH less than, turbidity less than, temperature greater than	Table 1	Adapted from US EPA 1999a	SCA	KLM
74	WaterSecure 2017a	Chlorine									6												8.5				0.2			20			virus	coxsackievirus B5			2	pH less than, turbidity less than, temperature greater than	Table 1	Adapted from US EPA 1999a	SCA	KLM
75	WaterSecure 2017a	Chlorine									9												8.5				0.2			20			virus	coxsackievirus B5			3	pH less than, turbidity less than, temperature greater than	Table 1	Adapted from US EPA 1999a	SCA	KLM
76	WaterSecure 2017a	Chlorine									10												8.5				0.2			20			virus	coxsackievirus B5			4	pH less than, turbidity less than, temperature greater than	Table 1	Adapted from US EPA 1999a	SCA	KLM
77	WaterSecure 2017a	Chlorine									5												9				0.2			20			virus	coxsackievirus B5			1	pH less than, turbidity less than, temperature greater than	Table 1	Adapted from US EPA 1999a	SCA	KLM
78	WaterSecure 2017a	Chlorine									7												9				0.2			20			virus	coxsackievirus B5			2	pH less than, turbidity less than, temperature greater than	Table 1	Adapted from US EPA 1999a	SCA	KLM
79	WaterSecure 2017a	Chlorine									10												9				0.2			20			virus	coxsackievirus B5			3	pH less than, turbidity less than, temperature greater than	Table 1	Adapted from US EPA 1999a	SCA	KLM
80	WaterSecure 2017a	Chlorine									12												9				0.2			20			virus	coxsackievirus B5			4	pH less than, turbidity less than, temperature greater than	Table 1	Adapted from US EPA 1999a	SCA	KLM
81	WaterSecure 2017a	Chlorine									1												7				0.2			25			virus	coxsackievirus B5			1	pH less than, turbidity less than, temperature greater than	Table 1	Adapted from US EPA 1999a	SCA	KLM
82	WaterSecure 2017a	Chlorine									2												7				0.2			25			virus	coxsackievirus B5			2	pH less than, turbidity less than, temperature greater than	Table 1	Adapted from US EPA 1999a	SCA	KLM
83	WaterSecure 2017a	Chlorine									2												7				0.2			25			virus	coxsackievirus B5			3	pH less than, turbidity less than, temperature greater than	Table 1	Adapted from US EPA 1999a	SCA	KLM
84	WaterSecure 2017a	Chlorine									2												7				0.2			25			virus	coxsackievirus B5			4	pH less than, turbidity less than, temperature greater than	Table 1	Adapted from US EPA 1999a	SCA	KLM
85	WaterSecure 2017a	Chlorine									2												7.5				0.2			25			virus	coxsackievirus B5			1	pH less than, turbidity less than, temperature greater than	Table 1	Adapted from US EPA 1999a	SCA	KLM
86	WaterSecure 2017a	Chlorine									3												7.5				0.2			25			virus	coxsackievirus B5			2	pH less than, turbidity less than, temperature greater than	Table 1	Adapted from US EPA 1999a	SCA	KLM
87	WaterSecure 2017a	Chlorine									4												7.5				0.2			25			virus	coxsackievirus B5			3	pH less than, turbidity less than, temperature greater than	Table 1	Adapted from US EPA 1999a	SCA	KLM
88	WaterSecure 2017a	Chlorine									4												7.5				0.2			25			virus	coxsackievirus B5			4	pH less than, turbidity less than, temperature greater than	Table 1	Adapted from US EPA 1999a	SCA	KLM
89	WaterSecure 2017a	Chlorine									3												8				0.2			25			virus	coxsackievirus B5			1	pH less than, turbidity less than, temperature greater than	Table 1	Adapted from US EPA 1999a	SCA	KLM
90	WaterSecure 2017a	Chlorine									4												8				0.2			25			virus	coxsackievirus B5			2	pH less than, turbidity less than, temperature greater than	Table 1	Adapted from US EPA 1999a	SCA	KLM
91	WaterSecure 2017a	Chlorine									5												8				0.2			25			virus	coxsackievirus B5			3	pH less than, turbidity less than, temperature greater than	Table 1	Adapted from US EPA 1999a	SCA	KLM
92	WaterSecure 2017a	Chlorine									6												8				0.2			25			virus	coxsackievirus B5			4	pH less than, turbidity less than, temperature greater than	Table 1	Adapted from US EPA 1999a	SCA	KLM
93	WaterSecure 2017a	Chlorine									3												8.5				0.2			25			virus	coxsackievirus B5			1	pH less than, turbidity less than, temperature greater than	Table 1	Adapted from US EPA 1999a	SCA	KLM
94	WaterSecure 2017a	Chlorine									5												8.5				0.2			25			virus	coxsackievirus B5			2	pH less than, turbidity less than, temperature greater than	Table 1	Adapted from US EPA 1999a	SCA	KLM
95	WaterSecure 2017a	Chlorine									6												8.5				0.2			25			virus	coxsackievirus B5			3	pH less than, turbidity less than, temperature greater than	Table 1	Adapted from US EPA 1999a	SCA	KLM
96	WaterSecure 2017a	Chlorine									8												8.5				0.2			25			virus	coxsackievirus B5			4	pH less than, turbidity less than, temperature greater than	Table 1	Adapted from US EPA 1999a	SCA	KLM
97	WaterSecure 2017a	Chlorine									3												9				0.2			25			virus	coxsackievirus B5			1	pH less than, turbidity less than, temperature greater than	Table 1	Adapted from US EPA 1999a	SCA	KLM
98	WaterSecure 2017a	Chlorine									5												9				0.2			25			virus	coxsackievirus B5			2	pH less than, turbidity less than, temperature greater than	Table 1	Adapted from US EPA 1999a	SCA	KLM
99	WaterSecure 2017a	Chlorine									7												9				0.2			25			virus	coxsackievirus B5			3	pH less than, turbidity less than, temperature greater than	Table 1	Adapted from US EPA 1999a	SCA	KLM
100	WaterSecure 2017a	Chlorine									9												9				0.2			25			virus	coxsackievirus B5			4	pH less than, turbidity less than, temperature greater than	Table 1	Adapted from US EPA 1999a	SCA	KLM
101	WaterSecure 2017a	Chlorine									4												7				2			5			virus	coxsackievirus B5			1	pH less than, turbidity less than, temperature greater than	Table 1	Adapted from US EPA 1999a	SCA	KLM
102	WaterSecure 2017a	Chlorine									5												7				2			5			virus	coxsackievirus B5			2	pH less than, turbidity less than, temperature greater than	Table 1	Adapted from US EPA 1999a	SCA	KLM
103	WaterSecure 2017a	Chlorine									7												7				2			5			virus	coxsackievirus B5			3	pH less than, turbidity less than, temperature greater than	Table 1	Adapted from US EPA 1999a	SCA	KLM
104	WaterSecure 2017a	Chlorine									9												7				2			5			virus	coxsackievirus B5			4	pH less than, turbidity less than, temperature greater than	Table 1	Adapted from US EPA 1999a	SCA	KLM
105	WaterSecure 2017a	Chlorine									7												7.5				2			5			virus	coxsackievirus B5			1	pH less than, turbidity less than, temperature greater than	Table 1	Adapted from US EPA 1999a	SCA	KLM
106	WaterSecure 2017a	Chlorine									10												7.5				2			5			virus	coxsackievirus B5			2	pH less than, turbidity less than, temperature greater than	Table 1	Adapted from US EPA 1999a	SCA	KLM
107	WaterSecure 2017a	Chlorine									13												7.5				2			5			virus	coxsackievirus B5			3	pH less than, turbidity less than, temperature greater than	Table 1	Adapted from US EPA 1999a	SCA	KLM
108	WaterSecure 2017a	Chlorine									16												7.5				2			5			virus	coxsackievirus B5			4	pH less than, turbidity less than, temperature greater than	Table 1	Adapted from US EPA 1999a	SCA	KLM
109	WaterSecure 2017a	Chlorine									10												8				2			5			virus	coxsackievirus B5			1	pH less than, turbidity less than, temperature greater than	Table 1	Adapted from US EPA 1999a	SCA	KLM
110	WaterSecure 2017a	Chlorine									15												8				2			5			virus	coxsackievirus B5			2	pH less than, turbidity less than, temperature greater than	Table 1	Adapted from US EPA 1999a	SCA	KLM
111	WaterSecure 2017a	Chlorine									19												8				2			5			virus	coxsackievirus B5			3	pH less than, turbidity less than, temperature greater than	Table 1	Adapted from US EPA 1999a	SCA	KLM
112	WaterSecure 2017a	Chlorine									23												8				2			5			virus	coxsackievirus B5			4	pH less than, turbidity less than, temperature greater than	Table 1	Adapted from US EPA 1999a	SCA	KLM
113	WaterSecure 2017a	Chlorine									12												8.5				2			5			virus	coxsackievirus B5			1	pH less than, turbidity less than, temperature greater than	Table 1	Adapted from US EPA 1999a	SCA	KLM
114	WaterSecure 2017a	Chlorine									19												8.5				2			5			virus	coxsackievirus B5			2	pH less than, turbidity less than, temperature greater than	Table 1	Adapted from US EPA 1999a	SCA	KLM
115	WaterSecure 2017a	Chlorine									25												8.5				2			5			virus	coxsackievirus B5			3	pH less than, turbidity less than, temperature greater than	Table 1	Adapted from US EPA 1999a	SCA	KLM
116	WaterSecure 2017a	Chlorine									31												8.5				2			5			virus	coxsackievirus B5			4	pH less than, turbidity less than, temperature greater than	Table 1	Adapted from US EPA 1999a	SCA	KLM
117	WaterSecure 2017a	Chlorine									14												9				2			5			virus	coxsackievirus B5			1	pH less than, turbidity less than, temperature greater than	Table 1	Adapted from US EPA 1999a	SCA	KLM
118	WaterSecure 2017a	Chlorine									22												9				2			5			virus	coxsackievirus B5			2	pH less than, turbidity less than, temperature greater than	Table 1	Adapted from US EPA 1999a	SCA	KLM
119	WaterSecure 2017a	Chlorine									30												9				2			5			virus	coxsackievirus B5			3	pH less than, turbidity less than, temperature greater than	Table 1	Adapted from US EPA 1999a	SCA	KLM
120	WaterSecure 2017a	Chlorine									38												9				2			5			virus	coxsackievirus B5			4	pH less than, turbidity less than, temperature greater than	Table 1	Adapted from US EPA 1999a	SCA	KLM
121	WaterSecure 2017a	Chlorine									3												7				2			10			virus	coxsackievirus B5			1	pH less than, turbidity less than, temperature greater than	Table 1	Adapted from US EPA 1999a	SCA	KLM
122	WaterSecure 2017a	Chlorine									4												7				2			10			virus	coxsackievirus B5			2	pH less than, turbidity less than, temperature greater than	Table 1	Adapted from US EPA 1999a	SCA	KLM
123	WaterSecure 2017a	Chlorine									5												7				2			10			virus	coxsackievirus B5			3	pH less than, turbidity less than, temperature greater than	Table 1	Adapted from US EPA 1999a	SCA	KLM
124	WaterSecure 2017a	Chlorine									6												7				2			10			virus	coxsackievirus B5			4	pH less than, turbidity less than, temperature greater than	Table 1	Adapted from US EPA 1999a	SCA	KLM
125	WaterSecure 2017a	Chlorine									5												7.5				2			10			virus	coxsackievirus B5			1	pH less than, turbidity less than, temperature greater than	Table 1	Adapted from US EPA 1999a	SCA	KLM
126	WaterSecure 2017a	Chlorine									7												7.5				2			10			virus	coxsackievirus B5			2	pH less than, turbidity less than, temperature greater than	Table 1	Adapted from US EPA 1999a	SCA	KLM
127	WaterSecure 2017a	Chlorine									9												7.5				2			10			virus	coxsackievirus B5			3	pH less than, turbidity less than, temperature greater than	Table 1	Adapted from US EPA 1999a	SCA	KLM
128	WaterSecure 2017a	Chlorine									11												7.5				2			10			virus	coxsackievirus B5			4	pH less than, turbidity less than, temperature greater than	Table 1	Adapted from US EPA 1999a	SCA	KLM
129	WaterSecure 2017a	Chlorine									7												8				2			10			virus	coxsackievirus B5			1	pH less than, turbidity less than, temperature greater than	Table 1	Adapted from US EPA 1999a	SCA	KLM
130	WaterSecure 2017a	Chlorine									10												8				2			10			virus	coxsackievirus B5			2	pH less than, turbidity less than, temperature greater than	Table 1	Adapted from US EPA 1999a	SCA	KLM
131	WaterSecure 2017a	Chlorine									13												8				2			10			virus	coxsackievirus B5			3	pH less than, turbidity less than, temperature greater than	Table 1	Adapted from US EPA 1999a	SCA	KLM
132	WaterSecure 2017a	Chlorine									16												8				2			10			virus	coxsackievirus B5			4	pH less than, turbidity less than, temperature greater than	Table 1	Adapted from US EPA 1999a	SCA	KLM
133	WaterSecure 2017a	Chlorine									9												8.5				2			10			virus	coxsackievirus B5			1	pH less than, turbidity less than, temperature greater than	Table 1	Adapted from US EPA 1999a	SCA	KLM
134	WaterSecure 2017a	Chlorine									13												8.5				2			10			virus	coxsackievirus B5			2	pH less than, turbidity less than, temperature greater than	Table 1	Adapted from US EPA 1999a	SCA	KLM
135	WaterSecure 2017a	Chlorine									17												8.5				2			10			virus	coxsackievirus B5			3	pH less than, turbidity less than, temperature greater than	Table 1	Adapted from US EPA 1999a	SCA	KLM
136	WaterSecure 2017a	Chlorine									22												8.5				2			10			virus	coxsackievirus B5			4	pH less than, turbidity less than, temperature greater than	Table 1	Adapted from US EPA 1999a	SCA	KLM
137	WaterSecure 2017a	Chlorine									10												9				2			10			virus	coxsackievirus B5			1	pH less than, turbidity less than, temperature greater than	Table 1	Adapted from US EPA 1999a	SCA	KLM
138	WaterSecure 2017a	Chlorine									16												9				2			10			virus	coxsackievirus B5			2	pH less than, turbidity less than, temperature greater than	Table 1	Adapted from US EPA 1999a	SCA	KLM
139	WaterSecure 2017a	Chlorine									21												9				2			10			virus	coxsackievirus B5			3	pH less than, turbidity less than, temperature greater than	Table 1	Adapted from US EPA 1999a	SCA	KLM
140	WaterSecure 2017a	Chlorine									27												9				2			10			virus	coxsackievirus B5			4	pH less than, turbidity less than, temperature greater than	Table 1	Adapted from US EPA 1999a	SCA	KLM
141	WaterSecure 2017a	Chlorine									2												7				2			15			virus	coxsackievirus B5			1	pH less than, turbidity less than, temperature greater than	Table 1	Adapted from US EPA 1999a	SCA	KLM
142	WaterSecure 2017a	Chlorine									3												7				2			15			virus	coxsackievirus B5			2	pH less than, turbidity less than, temperature greater than	Table 1	Adapted from US EPA 1999a	SCA	KLM
143	WaterSecure 2017a	Chlorine									4												7				2			15			virus	coxsackievirus B5			3	pH less than, turbidity less than, temperature greater than	Table 1	Adapted from US EPA 1999a	SCA	KLM
144	WaterSecure 2017a	Chlorine									4												7				2			15			virus	coxsackievirus B5			4	pH less than, turbidity less than, temperature greater than	Table 1	Adapted from US EPA 1999a	SCA	KLM
145	WaterSecure 2017a	Chlorine									4												7.5				2			15			virus	coxsackievirus B5			1	pH less than, turbidity less than, temperature greater than	Table 1	Adapted from US EPA 1999a	SCA	KLM
146	WaterSecure 2017a	Chlorine									5												7.5				2			15			virus	coxsackievirus B5			2	pH less than, turbidity less than, temperature greater than	Table 1	Adapted from US EPA 1999a	SCA	KLM
147	WaterSecure 2017a	Chlorine									7												7.5				2			15			virus	coxsackievirus B5			3	pH less than, turbidity less than, temperature greater than	Table 1	Adapted from US EPA 1999a	SCA	KLM
148	WaterSecure 2017a	Chlorine									8												7.5				2			15			virus	coxsackievirus B5			4	pH less than, turbidity less than, temperature greater than	Table 1	Adapted from US EPA 1999a	SCA	KLM
149	WaterSecure 2017a	Chlorine									5												8				2			15			virus	coxsackievirus B5			1	pH less than, turbidity less than, temperature greater than	Table 1	Adapted from US EPA 1999a	SCA	KLM
150	WaterSecure 2017a	Chlorine									7												8				2			15			virus	coxsackievirus B5			2	pH less than, turbidity less than, temperature greater than	Table 1	Adapted from US EPA 1999a	SCA	KLM
151	WaterSecure 2017a	Chlorine									10												8				2			15			virus	coxsackievirus B5			3	pH less than, turbidity less than, temperature greater than	Table 1	Adapted from US EPA 1999a	SCA	KLM
152	WaterSecure 2017a	Chlorine									12												8				2			15			virus	coxsackievirus B5			4	pH less than, turbidity less than, temperature greater than	Table 1	Adapted from US EPA 1999a	SCA	KLM
153	WaterSecure 2017a	Chlorine									6												8.5				2			15			virus	coxsackievirus B5			1	pH less than, turbidity less than, temperature greater than	Table 1	Adapted from US EPA 1999a	SCA	KLM
154	WaterSecure 2017a	Chlorine									9												8.5				2			15			virus	coxsackievirus B5			2	pH less than, turbidity less than, temperature greater than	Table 1	Adapted from US EPA 1999a	SCA	KLM
155	WaterSecure 2017a	Chlorine									13												8.5				2			15			virus	coxsackievirus B5			3	pH less than, turbidity less than, temperature greater than	Table 1	Adapted from US EPA 1999a	SCA	KLM
156	WaterSecure 2017a	Chlorine									16												8.5				2			15			virus	coxsackievirus B5			4	pH less than, turbidity less than, temperature greater than	Table 1	Adapted from US EPA 1999a	SCA	KLM
157	WaterSecure 2017a	Chlorine									7												9				2			15			virus	coxsackievirus B5			1	pH less than, turbidity less than, temperature greater than	Table 1	Adapted from US EPA 1999a	SCA	KLM
158	WaterSecure 2017a	Chlorine									11												9				2			15			virus	coxsackievirus B5			2	pH less than, turbidity less than, temperature greater than	Table 1	Adapted from US EPA 1999a	SCA	KLM
159	WaterSecure 2017a	Chlorine									15												9				2			15			virus	coxsackievirus B5			3	pH less than, turbidity less than, temperature greater than	Table 1	Adapted from US EPA 1999a	SCA	KLM
160	WaterSecure 2017a	Chlorine									19												9				2			15			virus	coxsackievirus B5			4	pH less than, turbidity less than, temperature greater than	Table 1	Adapted from US EPA 1999a	SCA	KLM
161	WaterSecure 2017a	Chlorine									2												7				2			20			virus	coxsackievirus B5			1	pH less than, turbidity less than, temperature greater than	Table 1	Adapted from US EPA 1999a	SCA	KLM
162	WaterSecure 2017a	Chlorine									2												7				2			20			virus	coxsackievirus B5			2	pH less than, turbidity less than, temperature greater than	Table 1	Adapted from US EPA 1999a	SCA	KLM
163	WaterSecure 2017a	Chlorine									3												7				2			20			virus	coxsackievirus B5			3	pH less than, turbidity less than, temperature greater than	Table 1	Adapted from US EPA 1999a	SCA	KLM
164	WaterSecure 2017a	Chlorine									3												7				2			20			virus	coxsackievirus B5			4	pH less than, turbidity less than, temperature greater than	Table 1	Adapted from US EPA 1999a	SCA	KLM
165	WaterSecure 2017a	Chlorine									3												7.5				2			20			virus	coxsackievirus B5			1	pH less than, turbidity less than, temperature greater than	Table 1	Adapted from US EPA 1999a	SCA	KLM
166	WaterSecure 2017a	Chlorine									4												7.5				2			20			virus	coxsackievirus B5			2	pH less than, turbidity less than, temperature greater than	Table 1	Adapted from US EPA 1999a	SCA	KLM
167	WaterSecure 2017a	Chlorine									5												7.5				2			20			virus	coxsackievirus B5			3	pH less than, turbidity less than, temperature greater than	Table 1	Adapted from US EPA 1999a	SCA	KLM
168	WaterSecure 2017a	Chlorine									6												7.5				2			20			virus	coxsackievirus B5			4	pH less than, turbidity less than, temperature greater than	Table 1	Adapted from US EPA 1999a	SCA	KLM
169	WaterSecure 2017a	Chlorine									4												8				2			20			virus	coxsackievirus B5			1	pH less than, turbidity less than, temperature greater than	Table 1	Adapted from US EPA 1999a	SCA	KLM
170	WaterSecure 2017a	Chlorine									5												8				2			20			virus	coxsackievirus B5			2	pH less than, turbidity less than, temperature greater than	Table 1	Adapted from US EPA 1999a	SCA	KLM
171	WaterSecure 2017a	Chlorine									7												8				2			20			virus	coxsackievirus B5			3	pH less than, turbidity less than, temperature greater than	Table 1	Adapted from US EPA 1999a	SCA	KLM
172	WaterSecure 2017a	Chlorine									8												8				2			20			virus	coxsackievirus B5			4	pH less than, turbidity less than, temperature greater than	Table 1	Adapted from US EPA 1999a	SCA	KLM
173	WaterSecure 2017a	Chlorine									5												8.5				2			20			virus	coxsackievirus B5			1	pH less than, turbidity less than, temperature greater than	Table 1	Adapted from US EPA 1999a	SCA	KLM
174	WaterSecure 2017a	Chlorine									7												8.5				2			20			virus	coxsackievirus B5			2	pH less than, turbidity less than, temperature greater than	Table 1	Adapted from US EPA 1999a	SCA	KLM
175	WaterSecure 2017a	Chlorine									9												8.5				2			20			virus	coxsackievirus B5			3	pH less than, turbidity less than, temperature greater than	Table 1	Adapted from US EPA 1999a	SCA	KLM
176	WaterSecure 2017a	Chlorine									11												8.5				2			20			virus	coxsackievirus B5			4	pH less than, turbidity less than, temperature greater than	Table 1	Adapted from US EPA 1999a	SCA	KLM
177	WaterSecure 2017a	Chlorine									5												9				2			20			virus	coxsackievirus B5			1	pH less than, turbidity less than, temperature greater than	Table 1	Adapted from US EPA 1999a	SCA	KLM
178	WaterSecure 2017a	Chlorine									8												9				2			20			virus	coxsackievirus B5			2	pH less than, turbidity less than, temperature greater than	Table 1	Adapted from US EPA 1999a	SCA	KLM
179	WaterSecure 2017a	Chlorine									11												9				2			20			virus	coxsackievirus B5			3	pH less than, turbidity less than, temperature greater than	Table 1	Adapted from US EPA 1999a	SCA	KLM
180	WaterSecure 2017a	Chlorine									13												9				2			20			virus	coxsackievirus B5			4	pH less than, turbidity less than, temperature greater than	Table 1	Adapted from US EPA 1999a	SCA	KLM
181	WaterSecure 2017a	Chlorine									1												7				2			25			virus	coxsackievirus B5			1	pH less than, turbidity less than, temperature greater than	Table 1	Adapted from US EPA 1999a	SCA	KLM
182	WaterSecure 2017a	Chlorine									2												7				2			25			virus	coxsackievirus B5			2	pH less than, turbidity less than, temperature greater than	Table 1	Adapted from US EPA 1999a	SCA	KLM
183	WaterSecure 2017a	Chlorine									2												7				2			25			virus	coxsackievirus B5			3	pH less than, turbidity less than, temperature greater than	Table 1	Adapted from US EPA 1999a	SCA	KLM
184	WaterSecure 2017a	Chlorine									2												7				2			25			virus	coxsackievirus B5			4	pH less than, turbidity less than, temperature greater than	Table 1	Adapted from US EPA 1999a	SCA	KLM
185	WaterSecure 2017a	Chlorine									2												7.5				2			25			virus	coxsackievirus B5			1	pH less than, turbidity less than, temperature greater than	Table 1	Adapted from US EPA 1999a	SCA	KLM
186	WaterSecure 2017a	Chlorine									3												7.5				2			25			virus	coxsackievirus B5			2	pH less than, turbidity less than, temperature greater than	Table 1	Adapted from US EPA 1999a	SCA	KLM
187	WaterSecure 2017a	Chlorine									4												7.5				2			25			virus	coxsackievirus B5			3	pH less than, turbidity less than, temperature greater than	Table 1	Adapted from US EPA 1999a	SCA	KLM
188	WaterSecure 2017a	Chlorine									4												7.5				2			25			virus	coxsackievirus B5			4	pH less than, turbidity less than, temperature greater than	Table 1	Adapted from US EPA 1999a	SCA	KLM
189	WaterSecure 2017a	Chlorine									3												8				2			25			virus	coxsackievirus B5			1	pH less than, turbidity less than, temperature greater than	Table 1	Adapted from US EPA 1999a	SCA	KLM
190	WaterSecure 2017a	Chlorine									4												8				2			25			virus	coxsackievirus B5			2	pH less than, turbidity less than, temperature greater than	Table 1	Adapted from US EPA 1999a	SCA	KLM
191	WaterSecure 2017a	Chlorine									5												8				2			25			virus	coxsackievirus B5			3	pH less than, turbidity less than, temperature greater than	Table 1	Adapted from US EPA 1999a	SCA	KLM
192	WaterSecure 2017a	Chlorine									6												8				2			25			virus	coxsackievirus B5			4	pH less than, turbidity less than, temperature greater than	Table 1	Adapted from US EPA 1999a	SCA	KLM
193	WaterSecure 2017a	Chlorine									4												8.5				2			25			virus	coxsackievirus B5			1	pH less than, turbidity less than, temperature greater than	Table 1	Adapted from US EPA 1999a	SCA	KLM
194	WaterSecure 2017a	Chlorine									5												8.5				2			25			virus	coxsackievirus B5			2	pH less than, turbidity less than, temperature greater than	Table 1	Adapted from US EPA 1999a	SCA	KLM
195	WaterSecure 2017a	Chlorine									7												8.5				2			25			virus	coxsackievirus B5			3	pH less than, turbidity less than, temperature greater than	Table 1	Adapted from US EPA 1999a	SCA	KLM
196	WaterSecure 2017a	Chlorine									8												8.5				2			25			virus	coxsackievirus B5			4	pH less than, turbidity less than, temperature greater than	Table 1	Adapted from US EPA 1999a	SCA	KLM
197	WaterSecure 2017a	Chlorine									4												9				2			25			virus	coxsackievirus B5			1	pH less than, turbidity less than, temperature greater than	Table 1	Adapted from US EPA 1999a	SCA	KLM
198	WaterSecure 2017a	Chlorine									6												9				2			25			virus	coxsackievirus B5			2	pH less than, turbidity less than, temperature greater than	Table 1	Adapted from US EPA 1999a	SCA	KLM
199	WaterSecure 2017a	Chlorine									8												9				2			25			virus	coxsackievirus B5			3	pH less than, turbidity less than, temperature greater than	Table 1	Adapted from US EPA 1999a	SCA	KLM
200	WaterSecure 2017a	Chlorine									10												9				2			25			virus	coxsackievirus B5			4	pH less than, turbidity less than, temperature greater than	Table 1	Adapted from US EPA 1999a	SCA	KLM
201	WaterSecure 2017a	Chlorine									4												7				5			5			virus	coxsackievirus B5			1	pH less than, turbidity less than, temperature greater than	Table 1	Adapted from US EPA 1999a	SCA	KLM
202	WaterSecure 2017a	Chlorine									6												7				5			5			virus	coxsackievirus B5			2	pH less than, turbidity less than, temperature greater than	Table 1	Adapted from US EPA 1999a	SCA	KLM
203	WaterSecure 2017a	Chlorine									7												7				5			5			virus	coxsackievirus B5			3	pH less than, turbidity less than, temperature greater than	Table 1	Adapted from US EPA 1999a	SCA	KLM
204	WaterSecure 2017a	Chlorine									9												7				5			5			virus	coxsackievirus B5			4	pH less than, turbidity less than, temperature greater than	Table 1	Adapted from US EPA 1999a	SCA	KLM
205	WaterSecure 2017a	Chlorine									8												7.5				5			5			virus	coxsackievirus B5			1	pH less than, turbidity less than, temperature greater than	Table 1	Adapted from US EPA 1999a	SCA	KLM
206	WaterSecure 2017a	Chlorine									13												7.5				5			5			virus	coxsackievirus B5			2	pH less than, turbidity less than, temperature greater than	Table 1	Adapted from US EPA 1999a	SCA	KLM
207	WaterSecure 2017a	Chlorine									16												7.5				5			5			virus	coxsackievirus B5			3	pH less than, turbidity less than, temperature greater than	Table 1	Adapted from US EPA 1999a	SCA	KLM
208	WaterSecure 2017a	Chlorine									21												7.5				5			5			virus	coxsackievirus B5			4	pH less than, turbidity less than, temperature greater than	Table 1	Adapted from US EPA 1999a	SCA	KLM
209	WaterSecure 2017a	Chlorine									12												8				5			5			virus	coxsackievirus B5			1	pH less than, turbidity less than, temperature greater than	Table 1	Adapted from US EPA 1999a	SCA	KLM
210	WaterSecure 2017a	Chlorine									19												8				5			5			virus	coxsackievirus B5			2	pH less than, turbidity less than, temperature greater than	Table 1	Adapted from US EPA 1999a	SCA	KLM
211	WaterSecure 2017a	Chlorine									25												8				5			5			virus	coxsackievirus B5			3	pH less than, turbidity less than, temperature greater than	Table 1	Adapted from US EPA 1999a	SCA	KLM
212	WaterSecure 2017a	Chlorine									32												8				5			5			virus	coxsackievirus B5			4	pH less than, turbidity less than, temperature greater than	Table 1	Adapted from US EPA 1999a	SCA	KLM
213	WaterSecure 2017a	Chlorine									14												8.5				5			5			virus	coxsackievirus B5			1	pH less than, turbidity less than, temperature greater than	Table 1	Adapted from US EPA 1999a	SCA	KLM
214	WaterSecure 2017a	Chlorine									21												8.5				5			5			virus	coxsackievirus B5			2	pH less than, turbidity less than, temperature greater than	Table 1	Adapted from US EPA 1999a	SCA	KLM
215	WaterSecure 2017a	Chlorine									29												8.5				5			5			virus	coxsackievirus B5			3	pH less than, turbidity less than, temperature greater than	Table 1	Adapted from US EPA 1999a	SCA	KLM
216	WaterSecure 2017a	Chlorine									37												8.5				5			5			virus	coxsackievirus B5			4	pH less than, turbidity less than, temperature greater than	Table 1	Adapted from US EPA 1999a	SCA	KLM
217	WaterSecure 2017a	Chlorine									15												9				5			5			virus	coxsackievirus B5			1	pH less than, turbidity less than, temperature greater than	Table 1	Adapted from US EPA 1999a	SCA	KLM
218	WaterSecure 2017a	Chlorine									23												9				5			5			virus	coxsackievirus B5			2	pH less than, turbidity less than, temperature greater than	Table 1	Adapted from US EPA 1999a	SCA	KLM
219	WaterSecure 2017a	Chlorine									32												9				5			5			virus	coxsackievirus B5			3	pH less than, turbidity less than, temperature greater than	Table 1	Adapted from US EPA 1999a	SCA	KLM
220	WaterSecure 2017a	Chlorine									41												9				5			5			virus	coxsackievirus B5			4	pH less than, turbidity less than, temperature greater than	Table 1	Adapted from US EPA 1999a	SCA	KLM
221	WaterSecure 2017a	Chlorine									3												7				5			10			virus	coxsackievirus B5			1	pH less than, turbidity less than, temperature greater than	Table 1	Adapted from US EPA 1999a	SCA	KLM
222	WaterSecure 2017a	Chlorine									4												7				5			10			virus	coxsackievirus B5			2	pH less than, turbidity less than, temperature greater than	Table 1	Adapted from US EPA 1999a	SCA	KLM
223	WaterSecure 2017a	Chlorine									5												7				5			10			virus	coxsackievirus B5			3	pH less than, turbidity less than, temperature greater than	Table 1	Adapted from US EPA 1999a	SCA	KLM
224	WaterSecure 2017a	Chlorine									7												7				5			10			virus	coxsackievirus B5			4	pH less than, turbidity less than, temperature greater than	Table 1	Adapted from US EPA 1999a	SCA	KLM
225	WaterSecure 2017a	Chlorine									6												7.5				5			10			virus	coxsackievirus B5			1	pH less than, turbidity less than, temperature greater than	Table 1	Adapted from US EPA 1999a	SCA	KLM
226	WaterSecure 2017a	Chlorine									9												7.5				5			10			virus	coxsackievirus B5			2	pH less than, turbidity less than, temperature greater than	Table 1	Adapted from US EPA 1999a	SCA	KLM
227	WaterSecure 2017a	Chlorine									12												7.5				5			10			virus	coxsackievirus B5			3	pH less than, turbidity less than, temperature greater than	Table 1	Adapted from US EPA 1999a	SCA	KLM
228	WaterSecure 2017a	Chlorine									15												7.5				5			10			virus	coxsackievirus B5			4	pH less than, turbidity less than, temperature greater than	Table 1	Adapted from US EPA 1999a	SCA	KLM
229	WaterSecure 2017a	Chlorine									9												8				5			10			virus	coxsackievirus B5			1	pH less than, turbidity less than, temperature greater than	Table 1	Adapted from US EPA 1999a	SCA	KLM
230	WaterSecure 2017a	Chlorine									13												8				5			10			virus	coxsackievirus B5			2	pH less than, turbidity less than, temperature greater than	Table 1	Adapted from US EPA 1999a	SCA	KLM
231	WaterSecure 2017a	Chlorine									18												8				5			10			virus	coxsackievirus B5			3	pH less than, turbidity less than, temperature greater than	Table 1	Adapted from US EPA 1999a	SCA	KLM
232	WaterSecure 2017a	Chlorine									23												8				5			10			virus	coxsackievirus B5			4	pH less than, turbidity less than, temperature greater than	Table 1	Adapted from US EPA 1999a	SCA	KLM
233	WaterSecure 2017a	Chlorine									10												8.5				5			10			virus	coxsackievirus B5			1	pH less than, turbidity less than, temperature greater than	Table 1	Adapted from US EPA 1999a	SCA	KLM
234	WaterSecure 2017a	Chlorine									15												8.5				5			10			virus	coxsackievirus B5			2	pH less than, turbidity less than, temperature greater than	Table 1	Adapted from US EPA 1999a	SCA	KLM
235	WaterSecure 2017a	Chlorine									21												8.5				5			10			virus	coxsackievirus B5			3	pH less than, turbidity less than, temperature greater than	Table 1	Adapted from US EPA 1999a	SCA	KLM
236	WaterSecure 2017a	Chlorine									26												8.5				5			10			virus	coxsackievirus B5			4	pH less than, turbidity less than, temperature greater than	Table 1	Adapted from US EPA 1999a	SCA	KLM
237	WaterSecure 2017a	Chlorine									10												9				5			10			virus	coxsackievirus B5			1	pH less than, turbidity less than, temperature greater than	Table 1	Adapted from US EPA 1999a	SCA	KLM
238	WaterSecure 2017a	Chlorine									16												9				5			10			virus	coxsackievirus B5			2	pH less than, turbidity less than, temperature greater than	Table 1	Adapted from US EPA 1999a	SCA	KLM
239	WaterSecure 2017a	Chlorine									23												9				5			10			virus	coxsackievirus B5			3	pH less than, turbidity less than, temperature greater than	Table 1	Adapted from US EPA 1999a	SCA	KLM
240	WaterSecure 2017a	Chlorine									29												9				5			10			virus	coxsackievirus B5			4	pH less than, turbidity less than, temperature greater than	Table 1	Adapted from US EPA 1999a	SCA	KLM
241	WaterSecure 2017a	Chlorine									2												7				5			15			virus	coxsackievirus B5			1	pH less than, turbidity less than, temperature greater than	Table 1	Adapted from US EPA 1999a	SCA	KLM
242	WaterSecure 2017a	Chlorine									3												7				5			15			virus	coxsackievirus B5			2	pH less than, turbidity less than, temperature greater than	Table 1	Adapted from US EPA 1999a	SCA	KLM
243	WaterSecure 2017a	Chlorine									4												7				5			15			virus	coxsackievirus B5			3	pH less than, turbidity less than, temperature greater than	Table 1	Adapted from US EPA 1999a	SCA	KLM
244	WaterSecure 2017a	Chlorine									5												7				5			15			virus	coxsackievirus B5			4	pH less than, turbidity less than, temperature greater than	Table 1	Adapted from US EPA 1999a	SCA	KLM
245	WaterSecure 2017a	Chlorine									4												7.5				5			15			virus	coxsackievirus B5			1	pH less than, turbidity less than, temperature greater than	Table 1	Adapted from US EPA 1999a	SCA	KLM
246	WaterSecure 2017a	Chlorine									6												7.5				5			15			virus	coxsackievirus B5			2	pH less than, turbidity less than, temperature greater than	Table 1	Adapted from US EPA 1999a	SCA	KLM
247	WaterSecure 2017a	Chlorine									9												7.5				5			15			virus	coxsackievirus B5			3	pH less than, turbidity less than, temperature greater than	Table 1	Adapted from US EPA 1999a	SCA	KLM
248	WaterSecure 2017a	Chlorine									11												7.5				5			15			virus	coxsackievirus B5			4	pH less than, turbidity less than, temperature greater than	Table 1	Adapted from US EPA 1999a	SCA	KLM
249	WaterSecure 2017a	Chlorine									6												8				5			15			virus	coxsackievirus B5			1	pH less than, turbidity less than, temperature greater than	Table 1	Adapted from US EPA 1999a	SCA	KLM
250	WaterSecure 2017a	Chlorine									9												8				5			15			virus	coxsackievirus B5			2	pH less than, turbidity less than, temperature greater than	Table 1	Adapted from US EPA 1999a	SCA	KLM
251	WaterSecure 2017a	Chlorine									13												8				5			15			virus	coxsackievirus B5			3	pH less than, turbidity less than, temperature greater than	Table 1	Adapted from US EPA 1999a	SCA	KLM
252	WaterSecure 2017a	Chlorine									16												8				5			15			virus	coxsackievirus B5			4	pH less than, turbidity less than, temperature greater than	Table 1	Adapted from US EPA 1999a	SCA	KLM
253	WaterSecure 2017a	Chlorine									7												8.5				5			15			virus	coxsackievirus B5			1	pH less than, turbidity less than, temperature greater than	Table 1	Adapted from US EPA 1999a	SCA	KLM
254	WaterSecure 2017a	Chlorine									11												8.5				5			15			virus	coxsackievirus B5			2	pH less than, turbidity less than, temperature greater than	Table 1	Adapted from US EPA 1999a	SCA	KLM
255	WaterSecure 2017a	Chlorine									15												8.5				5			15			virus	coxsackievirus B5			3	pH less than, turbidity less than, temperature greater than	Table 1	Adapted from US EPA 1999a	SCA	KLM
256	WaterSecure 2017a	Chlorine									18												8.5				5			15			virus	coxsackievirus B5			4	pH less than, turbidity less than, temperature greater than	Table 1	Adapted from US EPA 1999a	SCA	KLM
257	WaterSecure 2017a	Chlorine									7												9				5			15			virus	coxsackievirus B5			1	pH less than, turbidity less than, temperature greater than	Table 1	Adapted from US EPA 1999a	SCA	KLM
258	WaterSecure 2017a	Chlorine									12												9				5			15			virus	coxsackievirus B5			2	pH less than, turbidity less than, temperature greater than	Table 1	Adapted from US EPA 1999a	SCA	KLM
259	WaterSecure 2017a	Chlorine									16												9				5			15			virus	coxsackievirus B5			3	pH less than, turbidity less than, temperature greater than	Table 1	Adapted from US EPA 1999a	SCA	KLM
260	WaterSecure 2017a	Chlorine									20												9				5			15			virus	coxsackievirus B5			4	pH less than, turbidity less than, temperature greater than	Table 1	Adapted from US EPA 1999a	SCA	KLM
261	WaterSecure 2017a	Chlorine									2												7				5			20			virus	coxsackievirus B5			1	pH less than, turbidity less than, temperature greater than	Table 1	Adapted from US EPA 1999a	SCA	KLM
262	WaterSecure 2017a	Chlorine									2												7				5			20			virus	coxsackievirus B5			2	pH less than, turbidity less than, temperature greater than	Table 1	Adapted from US EPA 1999a	SCA	KLM
263	WaterSecure 2017a	Chlorine									3												7				5			20			virus	coxsackievirus B5			3	pH less than, turbidity less than, temperature greater than	Table 1	Adapted from US EPA 1999a	SCA	KLM
264	WaterSecure 2017a	Chlorine									3												7				5			20			virus	coxsackievirus B5			4	pH less than, turbidity less than, temperature greater than	Table 1	Adapted from US EPA 1999a	SCA	KLM
265	WaterSecure 2017a	Chlorine									3												7.5				5			20			virus	coxsackievirus B5			1	pH less than, turbidity less than, temperature greater than	Table 1	Adapted from US EPA 1999a	SCA	KLM
266	WaterSecure 2017a	Chlorine									5												7.5				5			20			virus	coxsackievirus B5			2	pH less than, turbidity less than, temperature greater than	Table 1	Adapted from US EPA 1999a	SCA	KLM
267	WaterSecure 2017a	Chlorine									6												7.5				5			20			virus	coxsackievirus B5			3	pH less than, turbidity less than, temperature greater than	Table 1	Adapted from US EPA 1999a	SCA	KLM
268	WaterSecure 2017a	Chlorine									7												7.5				5			20			virus	coxsackievirus B5			4	pH less than, turbidity less than, temperature greater than	Table 1	Adapted from US EPA 1999a	SCA	KLM
269	WaterSecure 2017a	Chlorine									4												8				5			20			virus	coxsackievirus B5			1	pH less than, turbidity less than, temperature greater than	Table 1	Adapted from US EPA 1999a	SCA	KLM
270	WaterSecure 2017a	Chlorine									7												8				5			20			virus	coxsackievirus B5			2	pH less than, turbidity less than, temperature greater than	Table 1	Adapted from US EPA 1999a	SCA	KLM
271	WaterSecure 2017a	Chlorine									9												8				5			20			virus	coxsackievirus B5			3	pH less than, turbidity less than, temperature greater than	Table 1	Adapted from US EPA 1999a	SCA	KLM
272	WaterSecure 2017a	Chlorine									11												8				5			20			virus	coxsackievirus B5			4	pH less than, turbidity less than, temperature greater than	Table 1	Adapted from US EPA 1999a	SCA	KLM
273	WaterSecure 2017a	Chlorine									5												8.5				5			20			virus	coxsackievirus B5			1	pH less than, turbidity less than, temperature greater than	Table 1	Adapted from US EPA 1999a	SCA	KLM
274	WaterSecure 2017a	Chlorine									8												8.5				5			20			virus	coxsackievirus B5			2	pH less than, turbidity less than, temperature greater than	Table 1	Adapted from US EPA 1999a	SCA	KLM
275	WaterSecure 2017a	Chlorine									10												8.5				5			20			virus	coxsackievirus B5			3	pH less than, turbidity less than, temperature greater than	Table 1	Adapted from US EPA 1999a	SCA	KLM
276	WaterSecure 2017a	Chlorine									13												8.5				5			20			virus	coxsackievirus B5			4	pH less than, turbidity less than, temperature greater than	Table 1	Adapted from US EPA 1999a	SCA	KLM
277	WaterSecure 2017a	Chlorine									5												9				5			20			virus	coxsackievirus B5			1	pH less than, turbidity less than, temperature greater than	Table 1	Adapted from US EPA 1999a	SCA	KLM
278	WaterSecure 2017a	Chlorine									8												9				5			20			virus	coxsackievirus B5			2	pH less than, turbidity less than, temperature greater than	Table 1	Adapted from US EPA 1999a	SCA	KLM
279	WaterSecure 2017a	Chlorine									11												9				5			20			virus	coxsackievirus B5			3	pH less than, turbidity less than, temperature greater than	Table 1	Adapted from US EPA 1999a	SCA	KLM
280	WaterSecure 2017a	Chlorine									14												9				5			20			virus	coxsackievirus B5			4	pH less than, turbidity less than, temperature greater than	Table 1	Adapted from US EPA 1999a	SCA	KLM
281	WaterSecure 2017a	Chlorine									1												7				5			25			virus	coxsackievirus B5			1	pH less than, turbidity less than, temperature greater than	Table 1	Adapted from US EPA 1999a	SCA	KLM
282	WaterSecure 2017a	Chlorine									2												7				5			25			virus	coxsackievirus B5			2	pH less than, turbidity less than, temperature greater than	Table 1	Adapted from US EPA 1999a	SCA	KLM
283	WaterSecure 2017a	Chlorine									2												7				5			25			virus	coxsackievirus B5			3	pH less than, turbidity less than, temperature greater than	Table 1	Adapted from US EPA 1999a	SCA	KLM
284	WaterSecure 2017a	Chlorine									3												7				5			25			virus	coxsackievirus B5			4	pH less than, turbidity less than, temperature greater than	Table 1	Adapted from US EPA 1999a	SCA	KLM
285	WaterSecure 2017a	Chlorine									2												7.5				5			25			virus	coxsackievirus B5			1	pH less than, turbidity less than, temperature greater than	Table 1	Adapted from US EPA 1999a	SCA	KLM
286	WaterSecure 2017a	Chlorine									4												7.5				5			25			virus	coxsackievirus B5			2	pH less than, turbidity less than, temperature greater than	Table 1	Adapted from US EPA 1999a	SCA	KLM
287	WaterSecure 2017a	Chlorine									5												7.5				5			25			virus	coxsackievirus B5			3	pH less than, turbidity less than, temperature greater than	Table 1	Adapted from US EPA 1999a	SCA	KLM
288	WaterSecure 2017a	Chlorine									6												7.5				5			25			virus	coxsackievirus B5			4	pH less than, turbidity less than, temperature greater than	Table 1	Adapted from US EPA 1999a	SCA	KLM
289	WaterSecure 2017a	Chlorine									3												8				5			25			virus	coxsackievirus B5			1	pH less than, turbidity less than, temperature greater than	Table 1	Adapted from US EPA 1999a	SCA	KLM
290	WaterSecure 2017a	Chlorine									5												8				5			25			virus	coxsackievirus B5			2	pH less than, turbidity less than, temperature greater than	Table 1	Adapted from US EPA 1999a	SCA	KLM
291	WaterSecure 2017a	Chlorine									7												8				5			25			virus	coxsackievirus B5			3	pH less than, turbidity less than, temperature greater than	Table 1	Adapted from US EPA 1999a	SCA	KLM
292	WaterSecure 2017a	Chlorine									8												8				5			25			virus	coxsackievirus B5			4	pH less than, turbidity less than, temperature greater than	Table 1	Adapted from US EPA 1999a	SCA	KLM
293	WaterSecure 2017a	Chlorine									4												8.5				5			25			virus	coxsackievirus B5			1	pH less than, turbidity less than, temperature greater than	Table 1	Adapted from US EPA 1999a	SCA	KLM
294	WaterSecure 2017a	Chlorine									6												8.5				5			25			virus	coxsackievirus B5			2	pH less than, turbidity less than, temperature greater than	Table 1	Adapted from US EPA 1999a	SCA	KLM
295	WaterSecure 2017a	Chlorine									8												8.5				5			25			virus	coxsackievirus B5			3	pH less than, turbidity less than, temperature greater than	Table 1	Adapted from US EPA 1999a	SCA	KLM
296	WaterSecure 2017a	Chlorine									9												8.5				5			25			virus	coxsackievirus B5			4	pH less than, turbidity less than, temperature greater than	Table 1	Adapted from US EPA 1999a	SCA	KLM
297	WaterSecure 2017a	Chlorine									4												9				5			25			virus	coxsackievirus B5			1	pH less than, turbidity less than, temperature greater than	Table 1	Adapted from US EPA 1999a	SCA	KLM
298	WaterSecure 2017a	Chlorine									6												9				5			25			virus	coxsackievirus B5			2	pH less than, turbidity less than, temperature greater than	Table 1	Adapted from US EPA 1999a	SCA	KLM
299	WaterSecure 2017a	Chlorine									8												9				5			25			virus	coxsackievirus B5			3	pH less than, turbidity less than, temperature greater than	Table 1	Adapted from US EPA 1999a	SCA	KLM
300	WaterSecure 2017a	Chlorine									10												9				5			25			virus	coxsackievirus B5			4	pH less than, turbidity less than, temperature greater than	Table 1	Adapted from US EPA 1999a	SCA	KLM
301	WaterSecure 2017a	Chlorine									4												7				0.2			5			bacteria	E. coli			1	pH less than, turbidity less than, temperature greater than	Table 1	Adapted from US EPA 1999a. Virus data used as bacteria proxy because virus are typically more resistant	SCA	KLM
302	WaterSecure 2017a	Chlorine									5												7				0.2			5			bacteria	E. coli			2	pH less than, turbidity less than, temperature greater than	Table 1	Adapted from US EPA 1999a. Virus data used as bacteria proxy because virus are typically more resistant	SCA	KLM
303	WaterSecure 2017a	Chlorine									7												7				0.2			5			bacteria	E. coli			3	pH less than, turbidity less than, temperature greater than	Table 1	Adapted from US EPA 1999a. Virus data used as bacteria proxy because virus are typically more resistant	SCA	KLM
304	WaterSecure 2017a	Chlorine									8												7				0.2			5			bacteria	E. coli			4	pH less than, turbidity less than, temperature greater than	Table 1	Adapted from US EPA 1999a. Virus data used as bacteria proxy because virus are typically more resistant	SCA	KLM
305	WaterSecure 2017a	Chlorine									7												7.5				0.2			5			bacteria	E. coli			1	pH less than, turbidity less than, temperature greater than	Table 1	Adapted from US EPA 1999a. Virus data used as bacteria proxy because virus are typically more resistant	SCA	KLM
306	WaterSecure 2017a	Chlorine									10												7.5				0.2			5			bacteria	E. coli			2	pH less than, turbidity less than, temperature greater than	Table 1	Adapted from US EPA 1999a. Virus data used as bacteria proxy because virus are typically more resistant	SCA	KLM
307	WaterSecure 2017a	Chlorine									13												7.5				0.2			5			bacteria	E. coli			3	pH less than, turbidity less than, temperature greater than	Table 1	Adapted from US EPA 1999a. Virus data used as bacteria proxy because virus are typically more resistant	SCA	KLM
308	WaterSecure 2017a	Chlorine									16												7.5				0.2			5			bacteria	E. coli			4	pH less than, turbidity less than, temperature greater than	Table 1	Adapted from US EPA 1999a. Virus data used as bacteria proxy because virus are typically more resistant	SCA	KLM
309	WaterSecure 2017a	Chlorine									9												8				0.2			5			bacteria	E. coli			1	pH less than, turbidity less than, temperature greater than	Table 1	Adapted from US EPA 1999a. Virus data used as bacteria proxy because virus are typically more resistant	SCA	KLM
310	WaterSecure 2017a	Chlorine									14												8				0.2			5			bacteria	E. coli			2	pH less than, turbidity less than, temperature greater than	Table 1	Adapted from US EPA 1999a. Virus data used as bacteria proxy because virus are typically more resistant	SCA	KLM
311	WaterSecure 2017a	Chlorine									18												8				0.2			5			bacteria	E. coli			3	pH less than, turbidity less than, temperature greater than	Table 1	Adapted from US EPA 1999a. Virus data used as bacteria proxy because virus are typically more resistant	SCA	KLM
312	WaterSecure 2017a	Chlorine									23												8				0.2			5			bacteria	E. coli			4	pH less than, turbidity less than, temperature greater than	Table 1	Adapted from US EPA 1999a. Virus data used as bacteria proxy because virus are typically more resistant	SCA	KLM
313	WaterSecure 2017a	Chlorine									11												8.5				0.2			5			bacteria	E. coli			1	pH less than, turbidity less than, temperature greater than	Table 1	Adapted from US EPA 1999a. Virus data used as bacteria proxy because virus are typically more resistant	SCA	KLM
314	WaterSecure 2017a	Chlorine									17												8.5				0.2			5			bacteria	E. coli			2	pH less than, turbidity less than, temperature greater than	Table 1	Adapted from US EPA 1999a. Virus data used as bacteria proxy because virus are typically more resistant	SCA	KLM
315	WaterSecure 2017a	Chlorine									23												8.5				0.2			5			bacteria	E. coli			3	pH less than, turbidity less than, temperature greater than	Table 1	Adapted from US EPA 1999a. Virus data used as bacteria proxy because virus are typically more resistant	SCA	KLM
316	WaterSecure 2017a	Chlorine									29												8.5				0.2			5			bacteria	E. coli			4	pH less than, turbidity less than, temperature greater than	Table 1	Adapted from US EPA 1999a. Virus data used as bacteria proxy because virus are typically more resistant	SCA	KLM
317	WaterSecure 2017a	Chlorine									13												9				0.2			5			bacteria	E. coli			1	pH less than, turbidity less than, temperature greater than	Table 1	Adapted from US EPA 1999a. Virus data used as bacteria proxy because virus are typically more resistant	SCA	KLM
318	WaterSecure 2017a	Chlorine									20												9				0.2			5			bacteria	E. coli			2	pH less than, turbidity less than, temperature greater than	Table 1	Adapted from US EPA 1999a. Virus data used as bacteria proxy because virus are typically more resistant	SCA	KLM
319	WaterSecure 2017a	Chlorine									28												9				0.2			5			bacteria	E. coli			3	pH less than, turbidity less than, temperature greater than	Table 1	Adapted from US EPA 1999a. Virus data used as bacteria proxy because virus are typically more resistant	SCA	KLM
320	WaterSecure 2017a	Chlorine									35												9				0.2			5			bacteria	E. coli			4	pH less than, turbidity less than, temperature greater than	Table 1	Adapted from US EPA 1999a. Virus data used as bacteria proxy because virus are typically more resistant	SCA	KLM
321	WaterSecure 2017a	Chlorine									3												7				0.2			10			bacteria	E. coli			1	pH less than, turbidity less than, temperature greater than	Table 1	Adapted from US EPA 1999a. Virus data used as bacteria proxy because virus are typically more resistant	SCA	KLM
322	WaterSecure 2017a	Chlorine									4												7				0.2			10			bacteria	E. coli			2	pH less than, turbidity less than, temperature greater than	Table 1	Adapted from US EPA 1999a. Virus data used as bacteria proxy because virus are typically more resistant	SCA	KLM
323	WaterSecure 2017a	Chlorine									5												7				0.2			10			bacteria	E. coli			3	pH less than, turbidity less than, temperature greater than	Table 1	Adapted from US EPA 1999a. Virus data used as bacteria proxy because virus are typically more resistant	SCA	KLM
324	WaterSecure 2017a	Chlorine									6												7				0.2			10			bacteria	E. coli			4	pH less than, turbidity less than, temperature greater than	Table 1	Adapted from US EPA 1999a. Virus data used as bacteria proxy because virus are typically more resistant	SCA	KLM
325	WaterSecure 2017a	Chlorine									5												7.5				0.2			10			bacteria	E. coli			1	pH less than, turbidity less than, temperature greater than	Table 1	Adapted from US EPA 1999a. Virus data used as bacteria proxy because virus are typically more resistant	SCA	KLM
326	WaterSecure 2017a	Chlorine									7												7.5				0.2			10			bacteria	E. coli			2	pH less than, turbidity less than, temperature greater than	Table 1	Adapted from US EPA 1999a. Virus data used as bacteria proxy because virus are typically more resistant	SCA	KLM
327	WaterSecure 2017a	Chlorine									9												7.5				0.2			10			bacteria	E. coli			3	pH less than, turbidity less than, temperature greater than	Table 1	Adapted from US EPA 1999a. Virus data used as bacteria proxy because virus are typically more resistant	SCA	KLM
328	WaterSecure 2017a	Chlorine									11												7.5				0.2			10			bacteria	E. coli			4	pH less than, turbidity less than, temperature greater than	Table 1	Adapted from US EPA 1999a. Virus data used as bacteria proxy because virus are typically more resistant	SCA	KLM
329	WaterSecure 2017a	Chlorine									7												8				0.2			10			bacteria	E. coli			1	pH less than, turbidity less than, temperature greater than	Table 1	Adapted from US EPA 1999a. Virus data used as bacteria proxy because virus are typically more resistant	SCA	KLM
330	WaterSecure 2017a	Chlorine									10												8				0.2			10			bacteria	E. coli			2	pH less than, turbidity less than, temperature greater than	Table 1	Adapted from US EPA 1999a. Virus data used as bacteria proxy because virus are typically more resistant	SCA	KLM
331	WaterSecure 2017a	Chlorine									13												8				0.2			10			bacteria	E. coli			3	pH less than, turbidity less than, temperature greater than	Table 1	Adapted from US EPA 1999a. Virus data used as bacteria proxy because virus are typically more resistant	SCA	KLM
332	WaterSecure 2017a	Chlorine									16												8				0.2			10			bacteria	E. coli			4	pH less than, turbidity less than, temperature greater than	Table 1	Adapted from US EPA 1999a. Virus data used as bacteria proxy because virus are typically more resistant	SCA	KLM
333	WaterSecure 2017a	Chlorine									8												8.5				0.2			10			bacteria	E. coli			1	pH less than, turbidity less than, temperature greater than	Table 1	Adapted from US EPA 1999a. Virus data used as bacteria proxy because virus are typically more resistant	SCA	KLM
334	WaterSecure 2017a	Chlorine									12												8.5				0.2			10			bacteria	E. coli			2	pH less than, turbidity less than, temperature greater than	Table 1	Adapted from US EPA 1999a. Virus data used as bacteria proxy because virus are typically more resistant	SCA	KLM
335	WaterSecure 2017a	Chlorine									16												8.5				0.2			10			bacteria	E. coli			3	pH less than, turbidity less than, temperature greater than	Table 1	Adapted from US EPA 1999a. Virus data used as bacteria proxy because virus are typically more resistant	SCA	KLM
336	WaterSecure 2017a	Chlorine									21												8.5				0.2			10			bacteria	E. coli			4	pH less than, turbidity less than, temperature greater than	Table 1	Adapted from US EPA 1999a. Virus data used as bacteria proxy because virus are typically more resistant	SCA	KLM
337	WaterSecure 2017a	Chlorine									9												9				0.2			10			bacteria	E. coli			1	pH less than, turbidity less than, temperature greater than	Table 1	Adapted from US EPA 1999a. Virus data used as bacteria proxy because virus are typically more resistant	SCA	KLM
338	WaterSecure 2017a	Chlorine									14												9				0.2			10			bacteria	E. coli			2	pH less than, turbidity less than, temperature greater than	Table 1	Adapted from US EPA 1999a. Virus data used as bacteria proxy because virus are typically more resistant	SCA	KLM
339	WaterSecure 2017a	Chlorine									19												9				0.2			10			bacteria	E. coli			3	pH less than, turbidity less than, temperature greater than	Table 1	Adapted from US EPA 1999a. Virus data used as bacteria proxy because virus are typically more resistant	SCA	KLM
340	WaterSecure 2017a	Chlorine									25												9				0.2			10			bacteria	E. coli			4	pH less than, turbidity less than, temperature greater than	Table 1	Adapted from US EPA 1999a. Virus data used as bacteria proxy because virus are typically more resistant	SCA	KLM
341	WaterSecure 2017a	Chlorine									2												7				0.2			15			bacteria	E. coli			1	pH less than, turbidity less than, temperature greater than	Table 1	Adapted from US EPA 1999a. Virus data used as bacteria proxy because virus are typically more resistant	SCA	KLM
342	WaterSecure 2017a	Chlorine									3												7				0.2			15			bacteria	E. coli			2	pH less than, turbidity less than, temperature greater than	Table 1	Adapted from US EPA 1999a. Virus data used as bacteria proxy because virus are typically more resistant	SCA	KLM
343	WaterSecure 2017a	Chlorine									4												7				0.2			15			bacteria	E. coli			3	pH less than, turbidity less than, temperature greater than	Table 1	Adapted from US EPA 1999a. Virus data used as bacteria proxy because virus are typically more resistant	SCA	KLM
344	WaterSecure 2017a	Chlorine									4												7				0.2			15			bacteria	E. coli			4	pH less than, turbidity less than, temperature greater than	Table 1	Adapted from US EPA 1999a. Virus data used as bacteria proxy because virus are typically more resistant	SCA	KLM
345	WaterSecure 2017a	Chlorine									4												7.5				0.2			15			bacteria	E. coli			1	pH less than, turbidity less than, temperature greater than	Table 1	Adapted from US EPA 1999a. Virus data used as bacteria proxy because virus are typically more resistant	SCA	KLM
346	WaterSecure 2017a	Chlorine									5												7.5				0.2			15			bacteria	E. coli			2	pH less than, turbidity less than, temperature greater than	Table 1	Adapted from US EPA 1999a. Virus data used as bacteria proxy because virus are typically more resistant	SCA	KLM
347	WaterSecure 2017a	Chlorine									7												7.5				0.2			15			bacteria	E. coli			3	pH less than, turbidity less than, temperature greater than	Table 1	Adapted from US EPA 1999a. Virus data used as bacteria proxy because virus are typically more resistant	SCA	KLM
348	WaterSecure 2017a	Chlorine									8												7.5				0.2			15			bacteria	E. coli			4	pH less than, turbidity less than, temperature greater than	Table 1	Adapted from US EPA 1999a. Virus data used as bacteria proxy because virus are typically more resistant	SCA	KLM
349	WaterSecure 2017a	Chlorine									5												8				0.2			15			bacteria	E. coli			1	pH less than, turbidity less than, temperature greater than	Table 1	Adapted from US EPA 1999a. Virus data used as bacteria proxy because virus are typically more resistant	SCA	KLM
350	WaterSecure 2017a	Chlorine									7												8				0.2			15			bacteria	E. coli			2	pH less than, turbidity less than, temperature greater than	Table 1	Adapted from US EPA 1999a. Virus data used as bacteria proxy because virus are typically more resistant	SCA	KLM
351	WaterSecure 2017a	Chlorine									9												8				0.2			15			bacteria	E. coli			3	pH less than, turbidity less than, temperature greater than	Table 1	Adapted from US EPA 1999a. Virus data used as bacteria proxy because virus are typically more resistant	SCA	KLM
352	WaterSecure 2017a	Chlorine									12												8				0.2			15			bacteria	E. coli			4	pH less than, turbidity less than, temperature greater than	Table 1	Adapted from US EPA 1999a. Virus data used as bacteria proxy because virus are typically more resistant	SCA	KLM
353	WaterSecure 2017a	Chlorine									6												8.5				0.2			15			bacteria	E. coli			1	pH less than, turbidity less than, temperature greater than	Table 1	Adapted from US EPA 1999a. Virus data used as bacteria proxy because virus are typically more resistant	SCA	KLM
354	WaterSecure 2017a	Chlorine									9												8.5				0.2			15			bacteria	E. coli			2	pH less than, turbidity less than, temperature greater than	Table 1	Adapted from US EPA 1999a. Virus data used as bacteria proxy because virus are typically more resistant	SCA	KLM
355	WaterSecure 2017a	Chlorine									12												8.5				0.2			15			bacteria	E. coli			3	pH less than, turbidity less than, temperature greater than	Table 1	Adapted from US EPA 1999a. Virus data used as bacteria proxy because virus are typically more resistant	SCA	KLM
356	WaterSecure 2017a	Chlorine									15												8.5				0.2			15			bacteria	E. coli			4	pH less than, turbidity less than, temperature greater than	Table 1	Adapted from US EPA 1999a. Virus data used as bacteria proxy because virus are typically more resistant	SCA	KLM
357	WaterSecure 2017a	Chlorine									6												9				0.2			15			bacteria	E. coli			1	pH less than, turbidity less than, temperature greater than	Table 1	Adapted from US EPA 1999a. Virus data used as bacteria proxy because virus are typically more resistant	SCA	KLM
358	WaterSecure 2017a	Chlorine									10												9				0.2			15			bacteria	E. coli			2	pH less than, turbidity less than, temperature greater than	Table 1	Adapted from US EPA 1999a. Virus data used as bacteria proxy because virus are typically more resistant	SCA	KLM
359	WaterSecure 2017a	Chlorine									14												9				0.2			15			bacteria	E. coli			3	pH less than, turbidity less than, temperature greater than	Table 1	Adapted from US EPA 1999a. Virus data used as bacteria proxy because virus are typically more resistant	SCA	KLM
360	WaterSecure 2017a	Chlorine									17												9				0.2			15			bacteria	E. coli			4	pH less than, turbidity less than, temperature greater than	Table 1	Adapted from US EPA 1999a. Virus data used as bacteria proxy because virus are typically more resistant	SCA	KLM
361	WaterSecure 2017a	Chlorine									2												7				0.2			20			bacteria	E. coli			1	pH less than, turbidity less than, temperature greater than	Table 1	Adapted from US EPA 1999a. Virus data used as bacteria proxy because virus are typically more resistant	SCA	KLM
362	WaterSecure 2017a	Chlorine									2												7				0.2			20			bacteria	E. coli			2	pH less than, turbidity less than, temperature greater than	Table 1	Adapted from US EPA 1999a. Virus data used as bacteria proxy because virus are typically more resistant	SCA	KLM
363	WaterSecure 2017a	Chlorine									3												7				0.2			20			bacteria	E. coli			3	pH less than, turbidity less than, temperature greater than	Table 1	Adapted from US EPA 1999a. Virus data used as bacteria proxy because virus are typically more resistant	SCA	KLM
364	WaterSecure 2017a	Chlorine									3												7				0.2			20			bacteria	E. coli			4	pH less than, turbidity less than, temperature greater than	Table 1	Adapted from US EPA 1999a. Virus data used as bacteria proxy because virus are typically more resistant	SCA	KLM
365	WaterSecure 2017a	Chlorine									3												7.5				0.2			20			bacteria	E. coli			1	pH less than, turbidity less than, temperature greater than	Table 1	Adapted from US EPA 1999a. Virus data used as bacteria proxy because virus are typically more resistant	SCA	KLM
366	WaterSecure 2017a	Chlorine									4												7.5				0.2			20			bacteria	E. coli			2	pH less than, turbidity less than, temperature greater than	Table 1	Adapted from US EPA 1999a. Virus data used as bacteria proxy because virus are typically more resistant	SCA	KLM
367	WaterSecure 2017a	Chlorine									5												7.5				0.2			20			bacteria	E. coli			3	pH less than, turbidity less than, temperature greater than	Table 1	Adapted from US EPA 1999a. Virus data used as bacteria proxy because virus are typically more resistant	SCA	KLM
368	WaterSecure 2017a	Chlorine									6												7.5				0.2			20			bacteria	E. coli			4	pH less than, turbidity less than, temperature greater than	Table 1	Adapted from US EPA 1999a. Virus data used as bacteria proxy because virus are typically more resistant	SCA	KLM
369	WaterSecure 2017a	Chlorine									3												8				0.2			20			bacteria	E. coli			1	pH less than, turbidity less than, temperature greater than	Table 1	Adapted from US EPA 1999a. Virus data used as bacteria proxy because virus are typically more resistant	SCA	KLM
370	WaterSecure 2017a	Chlorine									5												8				0.2			20			bacteria	E. coli			2	pH less than, turbidity less than, temperature greater than	Table 1	Adapted from US EPA 1999a. Virus data used as bacteria proxy because virus are typically more resistant	SCA	KLM
371	WaterSecure 2017a	Chlorine									7												8				0.2			20			bacteria	E. coli			3	pH less than, turbidity less than, temperature greater than	Table 1	Adapted from US EPA 1999a. Virus data used as bacteria proxy because virus are typically more resistant	SCA	KLM
372	WaterSecure 2017a	Chlorine									8												8				0.2			20			bacteria	E. coli			4	pH less than, turbidity less than, temperature greater than	Table 1	Adapted from US EPA 1999a. Virus data used as bacteria proxy because virus are typically more resistant	SCA	KLM
373	WaterSecure 2017a	Chlorine									4												8.5				0.2			20			bacteria	E. coli			1	pH less than, turbidity less than, temperature greater than	Table 1	Adapted from US EPA 1999a. Virus data used as bacteria proxy because virus are typically more resistant	SCA	KLM
374	WaterSecure 2017a	Chlorine									6												8.5				0.2			20			bacteria	E. coli			2	pH less than, turbidity less than, temperature greater than	Table 1	Adapted from US EPA 1999a. Virus data used as bacteria proxy because virus are typically more resistant	SCA	KLM
375	WaterSecure 2017a	Chlorine									9												8.5				0.2			20			bacteria	E. coli			3	pH less than, turbidity less than, temperature greater than	Table 1	Adapted from US EPA 1999a. Virus data used as bacteria proxy because virus are typically more resistant	SCA	KLM
376	WaterSecure 2017a	Chlorine									10												8.5				0.2			20			bacteria	E. coli			4	pH less than, turbidity less than, temperature greater than	Table 1	Adapted from US EPA 1999a. Virus data used as bacteria proxy because virus are typically more resistant	SCA	KLM
377	WaterSecure 2017a	Chlorine									5												9				0.2			20			bacteria	E. coli			1	pH less than, turbidity less than, temperature greater than	Table 1	Adapted from US EPA 1999a. Virus data used as bacteria proxy because virus are typically more resistant	SCA	KLM
378	WaterSecure 2017a	Chlorine									7												9				0.2			20			bacteria	E. coli			2	pH less than, turbidity less than, temperature greater than	Table 1	Adapted from US EPA 1999a. Virus data used as bacteria proxy because virus are typically more resistant	SCA	KLM
379	WaterSecure 2017a	Chlorine									10												9				0.2			20			bacteria	E. coli			3	pH less than, turbidity less than, temperature greater than	Table 1	Adapted from US EPA 1999a. Virus data used as bacteria proxy because virus are typically more resistant	SCA	KLM
380	WaterSecure 2017a	Chlorine									12												9				0.2			20			bacteria	E. coli			4	pH less than, turbidity less than, temperature greater than	Table 1	Adapted from US EPA 1999a. Virus data used as bacteria proxy because virus are typically more resistant	SCA	KLM
381	WaterSecure 2017a	Chlorine									1												7				0.2			25			bacteria	E. coli			1	pH less than, turbidity less than, temperature greater than	Table 1	Adapted from US EPA 1999a. Virus data used as bacteria proxy because virus are typically more resistant	SCA	KLM
382	WaterSecure 2017a	Chlorine									2												7				0.2			25			bacteria	E. coli			2	pH less than, turbidity less than, temperature greater than	Table 1	Adapted from US EPA 1999a. Virus data used as bacteria proxy because virus are typically more resistant	SCA	KLM
383	WaterSecure 2017a	Chlorine									2												7				0.2			25			bacteria	E. coli			3	pH less than, turbidity less than, temperature greater than	Table 1	Adapted from US EPA 1999a. Virus data used as bacteria proxy because virus are typically more resistant	SCA	KLM
384	WaterSecure 2017a	Chlorine									2												7				0.2			25			bacteria	E. coli			4	pH less than, turbidity less than, temperature greater than	Table 1	Adapted from US EPA 1999a. Virus data used as bacteria proxy because virus are typically more resistant	SCA	KLM
385	WaterSecure 2017a	Chlorine									2												7.5				0.2			25			bacteria	E. coli			1	pH less than, turbidity less than, temperature greater than	Table 1	Adapted from US EPA 1999a. Virus data used as bacteria proxy because virus are typically more resistant	SCA	KLM
386	WaterSecure 2017a	Chlorine									3												7.5				0.2			25			bacteria	E. coli			2	pH less than, turbidity less than, temperature greater than	Table 1	Adapted from US EPA 1999a. Virus data used as bacteria proxy because virus are typically more resistant	SCA	KLM
387	WaterSecure 2017a	Chlorine									4												7.5				0.2			25			bacteria	E. coli			3	pH less than, turbidity less than, temperature greater than	Table 1	Adapted from US EPA 1999a. Virus data used as bacteria proxy because virus are typically more resistant	SCA	KLM
388	WaterSecure 2017a	Chlorine									4												7.5				0.2			25			bacteria	E. coli			4	pH less than, turbidity less than, temperature greater than	Table 1	Adapted from US EPA 1999a. Virus data used as bacteria proxy because virus are typically more resistant	SCA	KLM
389	WaterSecure 2017a	Chlorine									3												8				0.2			25			bacteria	E. coli			1	pH less than, turbidity less than, temperature greater than	Table 1	Adapted from US EPA 1999a. Virus data used as bacteria proxy because virus are typically more resistant	SCA	KLM
390	WaterSecure 2017a	Chlorine									4												8				0.2			25			bacteria	E. coli			2	pH less than, turbidity less than, temperature greater than	Table 1	Adapted from US EPA 1999a. Virus data used as bacteria proxy because virus are typically more resistant	SCA	KLM
391	WaterSecure 2017a	Chlorine									5												8				0.2			25			bacteria	E. coli			3	pH less than, turbidity less than, temperature greater than	Table 1	Adapted from US EPA 1999a. Virus data used as bacteria proxy because virus are typically more resistant	SCA	KLM
392	WaterSecure 2017a	Chlorine									6												8				0.2			25			bacteria	E. coli			4	pH less than, turbidity less than, temperature greater than	Table 1	Adapted from US EPA 1999a. Virus data used as bacteria proxy because virus are typically more resistant	SCA	KLM
393	WaterSecure 2017a	Chlorine									3												8.5				0.2			25			bacteria	E. coli			1	pH less than, turbidity less than, temperature greater than	Table 1	Adapted from US EPA 1999a. Virus data used as bacteria proxy because virus are typically more resistant	SCA	KLM
394	WaterSecure 2017a	Chlorine									5												8.5				0.2			25			bacteria	E. coli			2	pH less than, turbidity less than, temperature greater than	Table 1	Adapted from US EPA 1999a. Virus data used as bacteria proxy because virus are typically more resistant	SCA	KLM
395	WaterSecure 2017a	Chlorine									6												8.5				0.2			25			bacteria	E. coli			3	pH less than, turbidity less than, temperature greater than	Table 1	Adapted from US EPA 1999a. Virus data used as bacteria proxy because virus are typically more resistant	SCA	KLM
396	WaterSecure 2017a	Chlorine									8												8.5				0.2			25			bacteria	E. coli			4	pH less than, turbidity less than, temperature greater than	Table 1	Adapted from US EPA 1999a. Virus data used as bacteria proxy because virus are typically more resistant	SCA	KLM
397	WaterSecure 2017a	Chlorine									3												9				0.2			25			bacteria	E. coli			1	pH less than, turbidity less than, temperature greater than	Table 1	Adapted from US EPA 1999a. Virus data used as bacteria proxy because virus are typically more resistant	SCA	KLM
398	WaterSecure 2017a	Chlorine									5												9				0.2			25			bacteria	E. coli			2	pH less than, turbidity less than, temperature greater than	Table 1	Adapted from US EPA 1999a. Virus data used as bacteria proxy because virus are typically more resistant	SCA	KLM
399	WaterSecure 2017a	Chlorine									7												9				0.2			25			bacteria	E. coli			3	pH less than, turbidity less than, temperature greater than	Table 1	Adapted from US EPA 1999a. Virus data used as bacteria proxy because virus are typically more resistant	SCA	KLM
400	WaterSecure 2017a	Chlorine									9												9				0.2			25			bacteria	E. coli			4	pH less than, turbidity less than, temperature greater than	Table 1	Adapted from US EPA 1999a. Virus data used as bacteria proxy because virus are typically more resistant	SCA	KLM
401	WaterSecure 2017a	Chlorine									4												7				2			5			bacteria	E. coli			1	pH less than, turbidity less than, temperature greater than	Table 1	Adapted from US EPA 1999a. Virus data used as bacteria proxy because virus are typically more resistant	SCA	KLM
402	WaterSecure 2017a	Chlorine									5												7				2			5			bacteria	E. coli			2	pH less than, turbidity less than, temperature greater than	Table 1	Adapted from US EPA 1999a. Virus data used as bacteria proxy because virus are typically more resistant	SCA	KLM
403	WaterSecure 2017a	Chlorine									7												7				2			5			bacteria	E. coli			3	pH less than, turbidity less than, temperature greater than	Table 1	Adapted from US EPA 1999a. Virus data used as bacteria proxy because virus are typically more resistant	SCA	KLM
404	WaterSecure 2017a	Chlorine									9												7				2			5			bacteria	E. coli			4	pH less than, turbidity less than, temperature greater than	Table 1	Adapted from US EPA 1999a. Virus data used as bacteria proxy because virus are typically more resistant	SCA	KLM
405	WaterSecure 2017a	Chlorine									7												7.5				2			5			bacteria	E. coli			1	pH less than, turbidity less than, temperature greater than	Table 1	Adapted from US EPA 1999a. Virus data used as bacteria proxy because virus are typically more resistant	SCA	KLM
406	WaterSecure 2017a	Chlorine									10												7.5				2			5			bacteria	E. coli			2	pH less than, turbidity less than, temperature greater than	Table 1	Adapted from US EPA 1999a. Virus data used as bacteria proxy because virus are typically more resistant	SCA	KLM
407	WaterSecure 2017a	Chlorine									13												7.5				2			5			bacteria	E. coli			3	pH less than, turbidity less than, temperature greater than	Table 1	Adapted from US EPA 1999a. Virus data used as bacteria proxy because virus are typically more resistant	SCA	KLM
408	WaterSecure 2017a	Chlorine									16												7.5				2			5			bacteria	E. coli			4	pH less than, turbidity less than, temperature greater than	Table 1	Adapted from US EPA 1999a. Virus data used as bacteria proxy because virus are typically more resistant	SCA	KLM
409	WaterSecure 2017a	Chlorine									10												8				2			5			bacteria	E. coli			1	pH less than, turbidity less than, temperature greater than	Table 1	Adapted from US EPA 1999a. Virus data used as bacteria proxy because virus are typically more resistant	SCA	KLM
410	WaterSecure 2017a	Chlorine									15												8				2			5			bacteria	E. coli			2	pH less than, turbidity less than, temperature greater than	Table 1	Adapted from US EPA 1999a. Virus data used as bacteria proxy because virus are typically more resistant	SCA	KLM
411	WaterSecure 2017a	Chlorine									19												8				2			5			bacteria	E. coli			3	pH less than, turbidity less than, temperature greater than	Table 1	Adapted from US EPA 1999a. Virus data used as bacteria proxy because virus are typically more resistant	SCA	KLM
412	WaterSecure 2017a	Chlorine									23												8				2			5			bacteria	E. coli			4	pH less than, turbidity less than, temperature greater than	Table 1	Adapted from US EPA 1999a. Virus data used as bacteria proxy because virus are typically more resistant	SCA	KLM
413	WaterSecure 2017a	Chlorine									12												8.5				2			5			bacteria	E. coli			1	pH less than, turbidity less than, temperature greater than	Table 1	Adapted from US EPA 1999a. Virus data used as bacteria proxy because virus are typically more resistant	SCA	KLM
414	WaterSecure 2017a	Chlorine									19												8.5				2			5			bacteria	E. coli			2	pH less than, turbidity less than, temperature greater than	Table 1	Adapted from US EPA 1999a. Virus data used as bacteria proxy because virus are typically more resistant	SCA	KLM
415	WaterSecure 2017a	Chlorine									25												8.5				2			5			bacteria	E. coli			3	pH less than, turbidity less than, temperature greater than	Table 1	Adapted from US EPA 1999a. Virus data used as bacteria proxy because virus are typically more resistant	SCA	KLM
416	WaterSecure 2017a	Chlorine									31												8.5				2			5			bacteria	E. coli			4	pH less than, turbidity less than, temperature greater than	Table 1	Adapted from US EPA 1999a. Virus data used as bacteria proxy because virus are typically more resistant	SCA	KLM
417	WaterSecure 2017a	Chlorine									14												9				2			5			bacteria	E. coli			1	pH less than, turbidity less than, temperature greater than	Table 1	Adapted from US EPA 1999a. Virus data used as bacteria proxy because virus are typically more resistant	SCA	KLM
418	WaterSecure 2017a	Chlorine									22												9				2			5			bacteria	E. coli			2	pH less than, turbidity less than, temperature greater than	Table 1	Adapted from US EPA 1999a. Virus data used as bacteria proxy because virus are typically more resistant	SCA	KLM
419	WaterSecure 2017a	Chlorine									30												9				2			5			bacteria	E. coli			3	pH less than, turbidity less than, temperature greater than	Table 1	Adapted from US EPA 1999a. Virus data used as bacteria proxy because virus are typically more resistant	SCA	KLM
420	WaterSecure 2017a	Chlorine									38												9				2			5			bacteria	E. coli			4	pH less than, turbidity less than, temperature greater than	Table 1	Adapted from US EPA 1999a. Virus data used as bacteria proxy because virus are typically more resistant	SCA	KLM
421	WaterSecure 2017a	Chlorine									3												7				2			10			bacteria	E. coli			1	pH less than, turbidity less than, temperature greater than	Table 1	Adapted from US EPA 1999a. Virus data used as bacteria proxy because virus are typically more resistant	SCA	KLM
422	WaterSecure 2017a	Chlorine									4												7				2			10			bacteria	E. coli			2	pH less than, turbidity less than, temperature greater than	Table 1	Adapted from US EPA 1999a. Virus data used as bacteria proxy because virus are typically more resistant	SCA	KLM
423	WaterSecure 2017a	Chlorine									5												7				2			10			bacteria	E. coli			3	pH less than, turbidity less than, temperature greater than	Table 1	Adapted from US EPA 1999a. Virus data used as bacteria proxy because virus are typically more resistant	SCA	KLM
424	WaterSecure 2017a	Chlorine									6												7				2			10			bacteria	E. coli			4	pH less than, turbidity less than, temperature greater than	Table 1	Adapted from US EPA 1999a. Virus data used as bacteria proxy because virus are typically more resistant	SCA	KLM
425	WaterSecure 2017a	Chlorine									5												7.5				2			10			bacteria	E. coli			1	pH less than, turbidity less than, temperature greater than	Table 1	Adapted from US EPA 1999a. Virus data used as bacteria proxy because virus are typically more resistant	SCA	KLM
426	WaterSecure 2017a	Chlorine									7												7.5				2			10			bacteria	E. coli			2	pH less than, turbidity less than, temperature greater than	Table 1	Adapted from US EPA 1999a. Virus data used as bacteria proxy because virus are typically more resistant	SCA	KLM
427	WaterSecure 2017a	Chlorine									9												7.5				2			10			bacteria	E. coli			3	pH less than, turbidity less than, temperature greater than	Table 1	Adapted from US EPA 1999a. Virus data used as bacteria proxy because virus are typically more resistant	SCA	KLM
428	WaterSecure 2017a	Chlorine									11												7.5				2			10			bacteria	E. coli			4	pH less than, turbidity less than, temperature greater than	Table 1	Adapted from US EPA 1999a. Virus data used as bacteria proxy because virus are typically more resistant	SCA	KLM
429	WaterSecure 2017a	Chlorine									7												8				2			10			bacteria	E. coli			1	pH less than, turbidity less than, temperature greater than	Table 1	Adapted from US EPA 1999a. Virus data used as bacteria proxy because virus are typically more resistant	SCA	KLM
430	WaterSecure 2017a	Chlorine									10												8				2			10			bacteria	E. coli			2	pH less than, turbidity less than, temperature greater than	Table 1	Adapted from US EPA 1999a. Virus data used as bacteria proxy because virus are typically more resistant	SCA	KLM
431	WaterSecure 2017a	Chlorine									13												8				2			10			bacteria	E. coli			3	pH less than, turbidity less than, temperature greater than	Table 1	Adapted from US EPA 1999a. Virus data used as bacteria proxy because virus are typically more resistant	SCA	KLM
432	WaterSecure 2017a	Chlorine									16												8				2			10			bacteria	E. coli			4	pH less than, turbidity less than, temperature greater than	Table 1	Adapted from US EPA 1999a. Virus data used as bacteria proxy because virus are typically more resistant	SCA	KLM
433	WaterSecure 2017a	Chlorine									9												8.5				2			10			bacteria	E. coli			1	pH less than, turbidity less than, temperature greater than	Table 1	Adapted from US EPA 1999a. Virus data used as bacteria proxy because virus are typically more resistant	SCA	KLM
434	WaterSecure 2017a	Chlorine									13												8.5				2			10			bacteria	E. coli			2	pH less than, turbidity less than, temperature greater than	Table 1	Adapted from US EPA 1999a. Virus data used as bacteria proxy because virus are typically more resistant	SCA	KLM
435	WaterSecure 2017a	Chlorine									17												8.5				2			10			bacteria	E. coli			3	pH less than, turbidity less than, temperature greater than	Table 1	Adapted from US EPA 1999a. Virus data used as bacteria proxy because virus are typically more resistant	SCA	KLM
436	WaterSecure 2017a	Chlorine									22												8.5				2			10			bacteria	E. coli			4	pH less than, turbidity less than, temperature greater than	Table 1	Adapted from US EPA 1999a. Virus data used as bacteria proxy because virus are typically more resistant	SCA	KLM
437	WaterSecure 2017a	Chlorine									10												9				2			10			bacteria	E. coli			1	pH less than, turbidity less than, temperature greater than	Table 1	Adapted from US EPA 1999a. Virus data used as bacteria proxy because virus are typically more resistant	SCA	KLM
438	WaterSecure 2017a	Chlorine									16												9				2			10			bacteria	E. coli			2	pH less than, turbidity less than, temperature greater than	Table 1	Adapted from US EPA 1999a. Virus data used as bacteria proxy because virus are typically more resistant	SCA	KLM
439	WaterSecure 2017a	Chlorine									21												9				2			10			bacteria	E. coli			3	pH less than, turbidity less than, temperature greater than	Table 1	Adapted from US EPA 1999a. Virus data used as bacteria proxy because virus are typically more resistant	SCA	KLM
440	WaterSecure 2017a	Chlorine									27												9				2			10			bacteria	E. coli			4	pH less than, turbidity less than, temperature greater than	Table 1	Adapted from US EPA 1999a. Virus data used as bacteria proxy because virus are typically more resistant	SCA	KLM
441	WaterSecure 2017a	Chlorine									2												7				2			15			bacteria	E. coli			1	pH less than, turbidity less than, temperature greater than	Table 1	Adapted from US EPA 1999a. Virus data used as bacteria proxy because virus are typically more resistant	SCA	KLM
442	WaterSecure 2017a	Chlorine									3												7				2			15			bacteria	E. coli			2	pH less than, turbidity less than, temperature greater than	Table 1	Adapted from US EPA 1999a. Virus data used as bacteria proxy because virus are typically more resistant	SCA	KLM
443	WaterSecure 2017a	Chlorine									4												7				2			15			bacteria	E. coli			3	pH less than, turbidity less than, temperature greater than	Table 1	Adapted from US EPA 1999a. Virus data used as bacteria proxy because virus are typically more resistant	SCA	KLM
444	WaterSecure 2017a	Chlorine									4												7				2			15			bacteria	E. coli			4	pH less than, turbidity less than, temperature greater than	Table 1	Adapted from US EPA 1999a. Virus data used as bacteria proxy because virus are typically more resistant	SCA	KLM
445	WaterSecure 2017a	Chlorine									4												7.5				2			15			bacteria	E. coli			1	pH less than, turbidity less than, temperature greater than	Table 1	Adapted from US EPA 1999a. Virus data used as bacteria proxy because virus are typically more resistant	SCA	KLM
446	WaterSecure 2017a	Chlorine									5												7.5				2			15			bacteria	E. coli			2	pH less than, turbidity less than, temperature greater than	Table 1	Adapted from US EPA 1999a. Virus data used as bacteria proxy because virus are typically more resistant	SCA	KLM
447	WaterSecure 2017a	Chlorine									7												7.5				2			15			bacteria	E. coli			3	pH less than, turbidity less than, temperature greater than	Table 1	Adapted from US EPA 1999a. Virus data used as bacteria proxy because virus are typically more resistant	SCA	KLM
448	WaterSecure 2017a	Chlorine									8												7.5				2			15			bacteria	E. coli			4	pH less than, turbidity less than, temperature greater than	Table 1	Adapted from US EPA 1999a. Virus data used as bacteria proxy because virus are typically more resistant	SCA	KLM
449	WaterSecure 2017a	Chlorine									5												8				2			15			bacteria	E. coli			1	pH less than, turbidity less than, temperature greater than	Table 1	Adapted from US EPA 1999a. Virus data used as bacteria proxy because virus are typically more resistant	SCA	KLM
450	WaterSecure 2017a	Chlorine									7												8				2			15			bacteria	E. coli			2	pH less than, turbidity less than, temperature greater than	Table 1	Adapted from US EPA 1999a. Virus data used as bacteria proxy because virus are typically more resistant	SCA	KLM
451	WaterSecure 2017a	Chlorine									10												8				2			15			bacteria	E. coli			3	pH less than, turbidity less than, temperature greater than	Table 1	Adapted from US EPA 1999a. Virus data used as bacteria proxy because virus are typically more resistant	SCA	KLM
452	WaterSecure 2017a	Chlorine									12												8				2			15			bacteria	E. coli			4	pH less than, turbidity less than, temperature greater than	Table 1	Adapted from US EPA 1999a. Virus data used as bacteria proxy because virus are typically more resistant	SCA	KLM
453	WaterSecure 2017a	Chlorine									6												8.5				2			15			bacteria	E. coli			1	pH less than, turbidity less than, temperature greater than	Table 1	Adapted from US EPA 1999a. Virus data used as bacteria proxy because virus are typically more resistant	SCA	KLM
454	WaterSecure 2017a	Chlorine									9												8.5				2			15			bacteria	E. coli			2	pH less than, turbidity less than, temperature greater than	Table 1	Adapted from US EPA 1999a. Virus data used as bacteria proxy because virus are typically more resistant	SCA	KLM
455	WaterSecure 2017a	Chlorine									13												8.5				2			15			bacteria	E. coli			3	pH less than, turbidity less than, temperature greater than	Table 1	Adapted from US EPA 1999a. Virus data used as bacteria proxy because virus are typically more resistant	SCA	KLM
456	WaterSecure 2017a	Chlorine									16												8.5				2			15			bacteria	E. coli			4	pH less than, turbidity less than, temperature greater than	Table 1	Adapted from US EPA 1999a. Virus data used as bacteria proxy because virus are typically more resistant	SCA	KLM
457	WaterSecure 2017a	Chlorine									7												9				2			15			bacteria	E. coli			1	pH less than, turbidity less than, temperature greater than	Table 1	Adapted from US EPA 1999a. Virus data used as bacteria proxy because virus are typically more resistant	SCA	KLM
458	WaterSecure 2017a	Chlorine									11												9				2			15			bacteria	E. coli			2	pH less than, turbidity less than, temperature greater than	Table 1	Adapted from US EPA 1999a. Virus data used as bacteria proxy because virus are typically more resistant	SCA	KLM
459	WaterSecure 2017a	Chlorine									15												9				2			15			bacteria	E. coli			3	pH less than, turbidity less than, temperature greater than	Table 1	Adapted from US EPA 1999a. Virus data used as bacteria proxy because virus are typically more resistant	SCA	KLM
460	WaterSecure 2017a	Chlorine									19												9				2			15			bacteria	E. coli			4	pH less than, turbidity less than, temperature greater than	Table 1	Adapted from US EPA 1999a. Virus data used as bacteria proxy because virus are typically more resistant	SCA	KLM
461	WaterSecure 2017a	Chlorine									2												7				2			20			bacteria	E. coli			1	pH less than, turbidity less than, temperature greater than	Table 1	Adapted from US EPA 1999a. Virus data used as bacteria proxy because virus are typically more resistant	SCA	KLM
462	WaterSecure 2017a	Chlorine									2												7				2			20			bacteria	E. coli			2	pH less than, turbidity less than, temperature greater than	Table 1	Adapted from US EPA 1999a. Virus data used as bacteria proxy because virus are typically more resistant	SCA	KLM
463	WaterSecure 2017a	Chlorine									3												7				2			20			bacteria	E. coli			3	pH less than, turbidity less than, temperature greater than	Table 1	Adapted from US EPA 1999a. Virus data used as bacteria proxy because virus are typically more resistant	SCA	KLM
464	WaterSecure 2017a	Chlorine									3												7				2			20			bacteria	E. coli			4	pH less than, turbidity less than, temperature greater than	Table 1	Adapted from US EPA 1999a. Virus data used as bacteria proxy because virus are typically more resistant	SCA	KLM
465	WaterSecure 2017a	Chlorine									3												7.5				2			20			bacteria	E. coli			1	pH less than, turbidity less than, temperature greater than	Table 1	Adapted from US EPA 1999a. Virus data used as bacteria proxy because virus are typically more resistant	SCA	KLM
466	WaterSecure 2017a	Chlorine									4												7.5				2			20			bacteria	E. coli			2	pH less than, turbidity less than, temperature greater than	Table 1	Adapted from US EPA 1999a. Virus data used as bacteria proxy because virus are typically more resistant	SCA	KLM
467	WaterSecure 2017a	Chlorine									5												7.5				2			20			bacteria	E. coli			3	pH less than, turbidity less than, temperature greater than	Table 1	Adapted from US EPA 1999a. Virus data used as bacteria proxy because virus are typically more resistant	SCA	KLM
468	WaterSecure 2017a	Chlorine									6												7.5				2			20			bacteria	E. coli			4	pH less than, turbidity less than, temperature greater than	Table 1	Adapted from US EPA 1999a. Virus data used as bacteria proxy because virus are typically more resistant	SCA	KLM
469	WaterSecure 2017a	Chlorine									4												8				2			20			bacteria	E. coli			1	pH less than, turbidity less than, temperature greater than	Table 1	Adapted from US EPA 1999a. Virus data used as bacteria proxy because virus are typically more resistant	SCA	KLM
470	WaterSecure 2017a	Chlorine									5												8				2			20			bacteria	E. coli			2	pH less than, turbidity less than, temperature greater than	Table 1	Adapted from US EPA 1999a. Virus data used as bacteria proxy because virus are typically more resistant	SCA	KLM
471	WaterSecure 2017a	Chlorine									7												8				2			20			bacteria	E. coli			3	pH less than, turbidity less than, temperature greater than	Table 1	Adapted from US EPA 1999a. Virus data used as bacteria proxy because virus are typically more resistant	SCA	KLM
472	WaterSecure 2017a	Chlorine									8												8				2			20			bacteria	E. coli			4	pH less than, turbidity less than, temperature greater than	Table 1	Adapted from US EPA 1999a. Virus data used as bacteria proxy because virus are typically more resistant	SCA	KLM
473	WaterSecure 2017a	Chlorine									5												8.5				2			20			bacteria	E. coli			1	pH less than, turbidity less than, temperature greater than	Table 1	Adapted from US EPA 1999a. Virus data used as bacteria proxy because virus are typically more resistant	SCA	KLM
474	WaterSecure 2017a	Chlorine									7												8.5				2			20			bacteria	E. coli			2	pH less than, turbidity less than, temperature greater than	Table 1	Adapted from US EPA 1999a. Virus data used as bacteria proxy because virus are typically more resistant	SCA	KLM
475	WaterSecure 2017a	Chlorine									9												8.5				2			20			bacteria	E. coli			3	pH less than, turbidity less than, temperature greater than	Table 1	Adapted from US EPA 1999a. Virus data used as bacteria proxy because virus are typically more resistant	SCA	KLM
476	WaterSecure 2017a	Chlorine									11												8.5				2			20			bacteria	E. coli			4	pH less than, turbidity less than, temperature greater than	Table 1	Adapted from US EPA 1999a. Virus data used as bacteria proxy because virus are typically more resistant	SCA	KLM
477	WaterSecure 2017a	Chlorine									5												9				2			20			bacteria	E. coli			1	pH less than, turbidity less than, temperature greater than	Table 1	Adapted from US EPA 1999a. Virus data used as bacteria proxy because virus are typically more resistant	SCA	KLM
478	WaterSecure 2017a	Chlorine									8												9				2			20			bacteria	E. coli			2	pH less than, turbidity less than, temperature greater than	Table 1	Adapted from US EPA 1999a. Virus data used as bacteria proxy because virus are typically more resistant	SCA	KLM
479	WaterSecure 2017a	Chlorine									11												9				2			20			bacteria	E. coli			3	pH less than, turbidity less than, temperature greater than	Table 1	Adapted from US EPA 1999a. Virus data used as bacteria proxy because virus are typically more resistant	SCA	KLM
480	WaterSecure 2017a	Chlorine									13												9				2			20			bacteria	E. coli			4	pH less than, turbidity less than, temperature greater than	Table 1	Adapted from US EPA 1999a. Virus data used as bacteria proxy because virus are typically more resistant	SCA	KLM
481	WaterSecure 2017a	Chlorine									1												7				2			25			bacteria	E. coli			1	pH less than, turbidity less than, temperature greater than	Table 1	Adapted from US EPA 1999a. Virus data used as bacteria proxy because virus are typically more resistant	SCA	KLM
482	WaterSecure 2017a	Chlorine									2												7				2			25			bacteria	E. coli			2	pH less than, turbidity less than, temperature greater than	Table 1	Adapted from US EPA 1999a. Virus data used as bacteria proxy because virus are typically more resistant	SCA	KLM
483	WaterSecure 2017a	Chlorine									2												7				2			25			bacteria	E. coli			3	pH less than, turbidity less than, temperature greater than	Table 1	Adapted from US EPA 1999a. Virus data used as bacteria proxy because virus are typically more resistant	SCA	KLM
484	WaterSecure 2017a	Chlorine									2												7				2			25			bacteria	E. coli			4	pH less than, turbidity less than, temperature greater than	Table 1	Adapted from US EPA 1999a. Virus data used as bacteria proxy because virus are typically more resistant	SCA	KLM
485	WaterSecure 2017a	Chlorine									2												7.5				2			25			bacteria	E. coli			1	pH less than, turbidity less than, temperature greater than	Table 1	Adapted from US EPA 1999a. Virus data used as bacteria proxy because virus are typically more resistant	SCA	KLM
486	WaterSecure 2017a	Chlorine									3												7.5				2			25			bacteria	E. coli			2	pH less than, turbidity less than, temperature greater than	Table 1	Adapted from US EPA 1999a. Virus data used as bacteria proxy because virus are typically more resistant	SCA	KLM
487	WaterSecure 2017a	Chlorine									4												7.5				2			25			bacteria	E. coli			3	pH less than, turbidity less than, temperature greater than	Table 1	Adapted from US EPA 1999a. Virus data used as bacteria proxy because virus are typically more resistant	SCA	KLM
488	WaterSecure 2017a	Chlorine									4												7.5				2			25			bacteria	E. coli			4	pH less than, turbidity less than, temperature greater than	Table 1	Adapted from US EPA 1999a. Virus data used as bacteria proxy because virus are typically more resistant	SCA	KLM
489	WaterSecure 2017a	Chlorine									3												8				2			25			bacteria	E. coli			1	pH less than, turbidity less than, temperature greater than	Table 1	Adapted from US EPA 1999a. Virus data used as bacteria proxy because virus are typically more resistant	SCA	KLM
490	WaterSecure 2017a	Chlorine									4												8				2			25			bacteria	E. coli			2	pH less than, turbidity less than, temperature greater than	Table 1	Adapted from US EPA 1999a. Virus data used as bacteria proxy because virus are typically more resistant	SCA	KLM
491	WaterSecure 2017a	Chlorine									5												8				2			25			bacteria	E. coli			3	pH less than, turbidity less than, temperature greater than	Table 1	Adapted from US EPA 1999a. Virus data used as bacteria proxy because virus are typically more resistant	SCA	KLM
492	WaterSecure 2017a	Chlorine									6												8				2			25			bacteria	E. coli			4	pH less than, turbidity less than, temperature greater than	Table 1	Adapted from US EPA 1999a. Virus data used as bacteria proxy because virus are typically more resistant	SCA	KLM
493	WaterSecure 2017a	Chlorine									4												8.5				2			25			bacteria	E. coli			1	pH less than, turbidity less than, temperature greater than	Table 1	Adapted from US EPA 1999a. Virus data used as bacteria proxy because virus are typically more resistant	SCA	KLM
494	WaterSecure 2017a	Chlorine									5												8.5				2			25			bacteria	E. coli			2	pH less than, turbidity less than, temperature greater than	Table 1	Adapted from US EPA 1999a. Virus data used as bacteria proxy because virus are typically more resistant	SCA	KLM
495	WaterSecure 2017a	Chlorine									7												8.5				2			25			bacteria	E. coli			3	pH less than, turbidity less than, temperature greater than	Table 1	Adapted from US EPA 1999a. Virus data used as bacteria proxy because virus are typically more resistant	SCA	KLM
496	WaterSecure 2017a	Chlorine									8												8.5				2			25			bacteria	E. coli			4	pH less than, turbidity less than, temperature greater than	Table 1	Adapted from US EPA 1999a. Virus data used as bacteria proxy because virus are typically more resistant	SCA	KLM
497	WaterSecure 2017a	Chlorine									4												9				2			25			bacteria	E. coli			1	pH less than, turbidity less than, temperature greater than	Table 1	Adapted from US EPA 1999a. Virus data used as bacteria proxy because virus are typically more resistant	SCA	KLM
498	WaterSecure 2017a	Chlorine									6												9				2			25			bacteria	E. coli			2	pH less than, turbidity less than, temperature greater than	Table 1	Adapted from US EPA 1999a. Virus data used as bacteria proxy because virus are typically more resistant	SCA	KLM
499	WaterSecure 2017a	Chlorine									8												9				2			25			bacteria	E. coli			3	pH less than, turbidity less than, temperature greater than	Table 1	Adapted from US EPA 1999a. Virus data used as bacteria proxy because virus are typically more resistant	SCA	KLM
500	WaterSecure 2017a	Chlorine									10												9				2			25			bacteria	E. coli			4	pH less than, turbidity less than, temperature greater than	Table 1	Adapted from US EPA 1999a. Virus data used as bacteria proxy because virus are typically more resistant	SCA	KLM
501	WaterSecure 2017a	Chlorine									4												7				5			5			bacteria	E. coli			1	pH less than, turbidity less than, temperature greater than	Table 1	Adapted from US EPA 1999a. Virus data used as bacteria proxy because virus are typically more resistant	SCA	KLM
502	WaterSecure 2017a	Chlorine									6												7				5			5			bacteria	E. coli			2	pH less than, turbidity less than, temperature greater than	Table 1	Adapted from US EPA 1999a. Virus data used as bacteria proxy because virus are typically more resistant	SCA	KLM
503	WaterSecure 2017a	Chlorine									7												7				5			5			bacteria	E. coli			3	pH less than, turbidity less than, temperature greater than	Table 1	Adapted from US EPA 1999a. Virus data used as bacteria proxy because virus are typically more resistant	SCA	KLM
504	WaterSecure 2017a	Chlorine									9												7				5			5			bacteria	E. coli			4	pH less than, turbidity less than, temperature greater than	Table 1	Adapted from US EPA 1999a. Virus data used as bacteria proxy because virus are typically more resistant	SCA	KLM
505	WaterSecure 2017a	Chlorine									8												7.5				5			5			bacteria	E. coli			1	pH less than, turbidity less than, temperature greater than	Table 1	Adapted from US EPA 1999a. Virus data used as bacteria proxy because virus are typically more resistant	SCA	KLM
506	WaterSecure 2017a	Chlorine									13												7.5				5			5			bacteria	E. coli			2	pH less than, turbidity less than, temperature greater than	Table 1	Adapted from US EPA 1999a. Virus data used as bacteria proxy because virus are typically more resistant	SCA	KLM
507	WaterSecure 2017a	Chlorine									16												7.5				5			5			bacteria	E. coli			3	pH less than, turbidity less than, temperature greater than	Table 1	Adapted from US EPA 1999a. Virus data used as bacteria proxy because virus are typically more resistant	SCA	KLM
508	WaterSecure 2017a	Chlorine									21												7.5				5			5			bacteria	E. coli			4	pH less than, turbidity less than, temperature greater than	Table 1	Adapted from US EPA 1999a. Virus data used as bacteria proxy because virus are typically more resistant	SCA	KLM
509	WaterSecure 2017a	Chlorine									12												8				5			5			bacteria	E. coli			1	pH less than, turbidity less than, temperature greater than	Table 1	Adapted from US EPA 1999a. Virus data used as bacteria proxy because virus are typically more resistant	SCA	KLM
510	WaterSecure 2017a	Chlorine									19												8				5			5			bacteria	E. coli			2	pH less than, turbidity less than, temperature greater than	Table 1	Adapted from US EPA 1999a. Virus data used as bacteria proxy because virus are typically more resistant	SCA	KLM
511	WaterSecure 2017a	Chlorine									25												8				5			5			bacteria	E. coli			3	pH less than, turbidity less than, temperature greater than	Table 1	Adapted from US EPA 1999a. Virus data used as bacteria proxy because virus are typically more resistant	SCA	KLM
512	WaterSecure 2017a	Chlorine									32												8				5			5			bacteria	E. coli			4	pH less than, turbidity less than, temperature greater than	Table 1	Adapted from US EPA 1999a. Virus data used as bacteria proxy because virus are typically more resistant	SCA	KLM
513	WaterSecure 2017a	Chlorine									14												8.5				5			5			bacteria	E. coli			1	pH less than, turbidity less than, temperature greater than	Table 1	Adapted from US EPA 1999a. Virus data used as bacteria proxy because virus are typically more resistant	SCA	KLM
514	WaterSecure 2017a	Chlorine									21												8.5				5			5			bacteria	E. coli			2	pH less than, turbidity less than, temperature greater than	Table 1	Adapted from US EPA 1999a. Virus data used as bacteria proxy because virus are typically more resistant	SCA	KLM
515	WaterSecure 2017a	Chlorine									29												8.5				5			5			bacteria	E. coli			3	pH less than, turbidity less than, temperature greater than	Table 1	Adapted from US EPA 1999a. Virus data used as bacteria proxy because virus are typically more resistant	SCA	KLM
516	WaterSecure 2017a	Chlorine									37												8.5				5			5			bacteria	E. coli			4	pH less than, turbidity less than, temperature greater than	Table 1	Adapted from US EPA 1999a. Virus data used as bacteria proxy because virus are typically more resistant	SCA	KLM
517	WaterSecure 2017a	Chlorine									15												9				5			5			bacteria	E. coli			1	pH less than, turbidity less than, temperature greater than	Table 1	Adapted from US EPA 1999a. Virus data used as bacteria proxy because virus are typically more resistant	SCA	KLM
518	WaterSecure 2017a	Chlorine									23												9				5			5			bacteria	E. coli			2	pH less than, turbidity less than, temperature greater than	Table 1	Adapted from US EPA 1999a. Virus data used as bacteria proxy because virus are typically more resistant	SCA	KLM
519	WaterSecure 2017a	Chlorine									32												9				5			5			bacteria	E. coli			3	pH less than, turbidity less than, temperature greater than	Table 1	Adapted from US EPA 1999a. Virus data used as bacteria proxy because virus are typically more resistant	SCA	KLM
520	WaterSecure 2017a	Chlorine									41												9				5			5			bacteria	E. coli			4	pH less than, turbidity less than, temperature greater than	Table 1	Adapted from US EPA 1999a. Virus data used as bacteria proxy because virus are typically more resistant	SCA	KLM
521	WaterSecure 2017a	Chlorine									3												7				5			10			bacteria	E. coli			1	pH less than, turbidity less than, temperature greater than	Table 1	Adapted from US EPA 1999a. Virus data used as bacteria proxy because virus are typically more resistant	SCA	KLM
522	WaterSecure 2017a	Chlorine									4												7				5			10			bacteria	E. coli			2	pH less than, turbidity less than, temperature greater than	Table 1	Adapted from US EPA 1999a. Virus data used as bacteria proxy because virus are typically more resistant	SCA	KLM
523	WaterSecure 2017a	Chlorine									5												7				5			10			bacteria	E. coli			3	pH less than, turbidity less than, temperature greater than	Table 1	Adapted from US EPA 1999a. Virus data used as bacteria proxy because virus are typically more resistant	SCA	KLM
524	WaterSecure 2017a	Chlorine									7												7				5			10			bacteria	E. coli			4	pH less than, turbidity less than, temperature greater than	Table 1	Adapted from US EPA 1999a. Virus data used as bacteria proxy because virus are typically more resistant	SCA	KLM
525	WaterSecure 2017a	Chlorine									6												7.5				5			10			bacteria	E. coli			1	pH less than, turbidity less than, temperature greater than	Table 1	Adapted from US EPA 1999a. Virus data used as bacteria proxy because virus are typically more resistant	SCA	KLM
526	WaterSecure 2017a	Chlorine									9												7.5				5			10			bacteria	E. coli			2	pH less than, turbidity less than, temperature greater than	Table 1	Adapted from US EPA 1999a. Virus data used as bacteria proxy because virus are typically more resistant	SCA	KLM
527	WaterSecure 2017a	Chlorine									12												7.5				5			10			bacteria	E. coli			3	pH less than, turbidity less than, temperature greater than	Table 1	Adapted from US EPA 1999a. Virus data used as bacteria proxy because virus are typically more resistant	SCA	KLM
528	WaterSecure 2017a	Chlorine									15												7.5				5			10			bacteria	E. coli			4	pH less than, turbidity less than, temperature greater than	Table 1	Adapted from US EPA 1999a. Virus data used as bacteria proxy because virus are typically more resistant	SCA	KLM
529	WaterSecure 2017a	Chlorine									9												8				5			10			bacteria	E. coli			1	pH less than, turbidity less than, temperature greater than	Table 1	Adapted from US EPA 1999a. Virus data used as bacteria proxy because virus are typically more resistant	SCA	KLM
530	WaterSecure 2017a	Chlorine									13												8				5			10			bacteria	E. coli			2	pH less than, turbidity less than, temperature greater than	Table 1	Adapted from US EPA 1999a. Virus data used as bacteria proxy because virus are typically more resistant	SCA	KLM
531	WaterSecure 2017a	Chlorine									18												8				5			10			bacteria	E. coli			3	pH less than, turbidity less than, temperature greater than	Table 1	Adapted from US EPA 1999a. Virus data used as bacteria proxy because virus are typically more resistant	SCA	KLM
532	WaterSecure 2017a	Chlorine									23												8				5			10			bacteria	E. coli			4	pH less than, turbidity less than, temperature greater than	Table 1	Adapted from US EPA 1999a. Virus data used as bacteria proxy because virus are typically more resistant	SCA	KLM
533	WaterSecure 2017a	Chlorine									10												8.5				5			10			bacteria	E. coli			1	pH less than, turbidity less than, temperature greater than	Table 1	Adapted from US EPA 1999a. Virus data used as bacteria proxy because virus are typically more resistant	SCA	KLM
534	WaterSecure 2017a	Chlorine									15												8.5				5			10			bacteria	E. coli			2	pH less than, turbidity less than, temperature greater than	Table 1	Adapted from US EPA 1999a. Virus data used as bacteria proxy because virus are typically more resistant	SCA	KLM
535	WaterSecure 2017a	Chlorine									21												8.5				5			10			bacteria	E. coli			3	pH less than, turbidity less than, temperature greater than	Table 1	Adapted from US EPA 1999a. Virus data used as bacteria proxy because virus are typically more resistant	SCA	KLM
536	WaterSecure 2017a	Chlorine									26												8.5				5			10			bacteria	E. coli			4	pH less than, turbidity less than, temperature greater than	Table 1	Adapted from US EPA 1999a. Virus data used as bacteria proxy because virus are typically more resistant	SCA	KLM
537	WaterSecure 2017a	Chlorine									10												9				5			10			bacteria	E. coli			1	pH less than, turbidity less than, temperature greater than	Table 1	Adapted from US EPA 1999a. Virus data used as bacteria proxy because virus are typically more resistant	SCA	KLM
538	WaterSecure 2017a	Chlorine									16												9				5			10			bacteria	E. coli			2	pH less than, turbidity less than, temperature greater than	Table 1	Adapted from US EPA 1999a. Virus data used as bacteria proxy because virus are typically more resistant	SCA	KLM
539	WaterSecure 2017a	Chlorine									23												9				5			10			bacteria	E. coli			3	pH less than, turbidity less than, temperature greater than	Table 1	Adapted from US EPA 1999a. Virus data used as bacteria proxy because virus are typically more resistant	SCA	KLM
540	WaterSecure 2017a	Chlorine									29												9				5			10			bacteria	E. coli			4	pH less than, turbidity less than, temperature greater than	Table 1	Adapted from US EPA 1999a. Virus data used as bacteria proxy because virus are typically more resistant	SCA	KLM
541	WaterSecure 2017a	Chlorine									2												7				5			15			bacteria	E. coli			1	pH less than, turbidity less than, temperature greater than	Table 1	Adapted from US EPA 1999a. Virus data used as bacteria proxy because virus are typically more resistant	SCA	KLM
542	WaterSecure 2017a	Chlorine									3												7				5			15			bacteria	E. coli			2	pH less than, turbidity less than, temperature greater than	Table 1	Adapted from US EPA 1999a. Virus data used as bacteria proxy because virus are typically more resistant	SCA	KLM
543	WaterSecure 2017a	Chlorine									4												7				5			15			bacteria	E. coli			3	pH less than, turbidity less than, temperature greater than	Table 1	Adapted from US EPA 1999a. Virus data used as bacteria proxy because virus are typically more resistant	SCA	KLM
544	WaterSecure 2017a	Chlorine									5												7				5			15			bacteria	E. coli			4	pH less than, turbidity less than, temperature greater than	Table 1	Adapted from US EPA 1999a. Virus data used as bacteria proxy because virus are typically more resistant	SCA	KLM
545	WaterSecure 2017a	Chlorine									4												7.5				5			15			bacteria	E. coli			1	pH less than, turbidity less than, temperature greater than	Table 1	Adapted from US EPA 1999a. Virus data used as bacteria proxy because virus are typically more resistant	SCA	KLM
546	WaterSecure 2017a	Chlorine									6												7.5				5			15			bacteria	E. coli			2	pH less than, turbidity less than, temperature greater than	Table 1	Adapted from US EPA 1999a. Virus data used as bacteria proxy because virus are typically more resistant	SCA	KLM
547	WaterSecure 2017a	Chlorine									9												7.5				5			15			bacteria	E. coli			3	pH less than, turbidity less than, temperature greater than	Table 1	Adapted from US EPA 1999a. Virus data used as bacteria proxy because virus are typically more resistant	SCA	KLM
548	WaterSecure 2017a	Chlorine									11												7.5				5			15			bacteria	E. coli			4	pH less than, turbidity less than, temperature greater than	Table 1	Adapted from US EPA 1999a. Virus data used as bacteria proxy because virus are typically more resistant	SCA	KLM
549	WaterSecure 2017a	Chlorine									6												8				5			15			bacteria	E. coli			1	pH less than, turbidity less than, temperature greater than	Table 1	Adapted from US EPA 1999a. Virus data used as bacteria proxy because virus are typically more resistant	SCA	KLM
550	WaterSecure 2017a	Chlorine									9												8				5			15			bacteria	E. coli			2	pH less than, turbidity less than, temperature greater than	Table 1	Adapted from US EPA 1999a. Virus data used as bacteria proxy because virus are typically more resistant	SCA	KLM
551	WaterSecure 2017a	Chlorine									13												8				5			15			bacteria	E. coli			3	pH less than, turbidity less than, temperature greater than	Table 1	Adapted from US EPA 1999a. Virus data used as bacteria proxy because virus are typically more resistant	SCA	KLM
552	WaterSecure 2017a	Chlorine									16												8				5			15			bacteria	E. coli			4	pH less than, turbidity less than, temperature greater than	Table 1	Adapted from US EPA 1999a. Virus data used as bacteria proxy because virus are typically more resistant	SCA	KLM
553	WaterSecure 2017a	Chlorine									7												8.5				5			15			bacteria	E. coli			1	pH less than, turbidity less than, temperature greater than	Table 1	Adapted from US EPA 1999a. Virus data used as bacteria proxy because virus are typically more resistant	SCA	KLM
554	WaterSecure 2017a	Chlorine									11												8.5				5			15			bacteria	E. coli			2	pH less than, turbidity less than, temperature greater than	Table 1	Adapted from US EPA 1999a. Virus data used as bacteria proxy because virus are typically more resistant	SCA	KLM
555	WaterSecure 2017a	Chlorine									15												8.5				5			15			bacteria	E. coli			3	pH less than, turbidity less than, temperature greater than	Table 1	Adapted from US EPA 1999a. Virus data used as bacteria proxy because virus are typically more resistant	SCA	KLM
556	WaterSecure 2017a	Chlorine									18												8.5				5			15			bacteria	E. coli			4	pH less than, turbidity less than, temperature greater than	Table 1	Adapted from US EPA 1999a. Virus data used as bacteria proxy because virus are typically more resistant	SCA	KLM
557	WaterSecure 2017a	Chlorine									7												9				5			15			bacteria	E. coli			1	pH less than, turbidity less than, temperature greater than	Table 1	Adapted from US EPA 1999a. Virus data used as bacteria proxy because virus are typically more resistant	SCA	KLM
558	WaterSecure 2017a	Chlorine									12												9				5			15			bacteria	E. coli			2	pH less than, turbidity less than, temperature greater than	Table 1	Adapted from US EPA 1999a. Virus data used as bacteria proxy because virus are typically more resistant	SCA	KLM
559	WaterSecure 2017a	Chlorine									16												9				5			15			bacteria	E. coli			3	pH less than, turbidity less than, temperature greater than	Table 1	Adapted from US EPA 1999a. Virus data used as bacteria proxy because virus are typically more resistant	SCA	KLM
560	WaterSecure 2017a	Chlorine									20												9				5			15			bacteria	E. coli			4	pH less than, turbidity less than, temperature greater than	Table 1	Adapted from US EPA 1999a. Virus data used as bacteria proxy because virus are typically more resistant	SCA	KLM
561	WaterSecure 2017a	Chlorine									2												7				5			20			bacteria	E. coli			1	pH less than, turbidity less than, temperature greater than	Table 1	Adapted from US EPA 1999a. Virus data used as bacteria proxy because virus are typically more resistant	SCA	KLM
562	WaterSecure 2017a	Chlorine									2												7				5			20			bacteria	E. coli			2	pH less than, turbidity less than, temperature greater than	Table 1	Adapted from US EPA 1999a. Virus data used as bacteria proxy because virus are typically more resistant	SCA	KLM
563	WaterSecure 2017a	Chlorine									3												7				5			20			bacteria	E. coli			3	pH less than, turbidity less than, temperature greater than	Table 1	Adapted from US EPA 1999a. Virus data used as bacteria proxy because virus are typically more resistant	SCA	KLM
564	WaterSecure 2017a	Chlorine									3												7				5			20			bacteria	E. coli			4	pH less than, turbidity less than, temperature greater than	Table 1	Adapted from US EPA 1999a. Virus data used as bacteria proxy because virus are typically more resistant	SCA	KLM
565	WaterSecure 2017a	Chlorine									3												7.5				5			20			bacteria	E. coli			1	pH less than, turbidity less than, temperature greater than	Table 1	Adapted from US EPA 1999a. Virus data used as bacteria proxy because virus are typically more resistant	SCA	KLM
566	WaterSecure 2017a	Chlorine									5												7.5				5			20			bacteria	E. coli			2	pH less than, turbidity less than, temperature greater than	Table 1	Adapted from US EPA 1999a. Virus data used as bacteria proxy because virus are typically more resistant	SCA	KLM
567	WaterSecure 2017a	Chlorine									6												7.5				5			20			bacteria	E. coli			3	pH less than, turbidity less than, temperature greater than	Table 1	Adapted from US EPA 1999a. Virus data used as bacteria proxy because virus are typically more resistant	SCA	KLM
568	WaterSecure 2017a	Chlorine									7												7.5				5			20			bacteria	E. coli			4	pH less than, turbidity less than, temperature greater than	Table 1	Adapted from US EPA 1999a. Virus data used as bacteria proxy because virus are typically more resistant	SCA	KLM
569	WaterSecure 2017a	Chlorine									4												8				5			20			bacteria	E. coli			1	pH less than, turbidity less than, temperature greater than	Table 1	Adapted from US EPA 1999a. Virus data used as bacteria proxy because virus are typically more resistant	SCA	KLM
570	WaterSecure 2017a	Chlorine									7												8				5			20			bacteria	E. coli			2	pH less than, turbidity less than, temperature greater than	Table 1	Adapted from US EPA 1999a. Virus data used as bacteria proxy because virus are typically more resistant	SCA	KLM
571	WaterSecure 2017a	Chlorine									9												8				5			20			bacteria	E. coli			3	pH less than, turbidity less than, temperature greater than	Table 1	Adapted from US EPA 1999a. Virus data used as bacteria proxy because virus are typically more resistant	SCA	KLM
572	WaterSecure 2017a	Chlorine									11												8				5			20			bacteria	E. coli			4	pH less than, turbidity less than, temperature greater than	Table 1	Adapted from US EPA 1999a. Virus data used as bacteria proxy because virus are typically more resistant	SCA	KLM
573	WaterSecure 2017a	Chlorine									5												8.5				5			20			bacteria	E. coli			1	pH less than, turbidity less than, temperature greater than	Table 1	Adapted from US EPA 1999a. Virus data used as bacteria proxy because virus are typically more resistant	SCA	KLM
574	WaterSecure 2017a	Chlorine									8												8.5				5			20			bacteria	E. coli			2	pH less than, turbidity less than, temperature greater than	Table 1	Adapted from US EPA 1999a. Virus data used as bacteria proxy because virus are typically more resistant	SCA	KLM
575	WaterSecure 2017a	Chlorine									10												8.5				5			20			bacteria	E. coli			3	pH less than, turbidity less than, temperature greater than	Table 1	Adapted from US EPA 1999a. Virus data used as bacteria proxy because virus are typically more resistant	SCA	KLM
576	WaterSecure 2017a	Chlorine									13												8.5				5			20			bacteria	E. coli			4	pH less than, turbidity less than, temperature greater than	Table 1	Adapted from US EPA 1999a. Virus data used as bacteria proxy because virus are typically more resistant	SCA	KLM
577	WaterSecure 2017a	Chlorine									5												9				5			20			bacteria	E. coli			1	pH less than, turbidity less than, temperature greater than	Table 1	Adapted from US EPA 1999a. Virus data used as bacteria proxy because virus are typically more resistant	SCA	KLM
578	WaterSecure 2017a	Chlorine									8												9				5			20			bacteria	E. coli			2	pH less than, turbidity less than, temperature greater than	Table 1	Adapted from US EPA 1999a. Virus data used as bacteria proxy because virus are typically more resistant	SCA	KLM
579	WaterSecure 2017a	Chlorine									11												9				5			20			bacteria	E. coli			3	pH less than, turbidity less than, temperature greater than	Table 1	Adapted from US EPA 1999a. Virus data used as bacteria proxy because virus are typically more resistant	SCA	KLM
580	WaterSecure 2017a	Chlorine									14												9				5			20			bacteria	E. coli			4	pH less than, turbidity less than, temperature greater than	Table 1	Adapted from US EPA 1999a. Virus data used as bacteria proxy because virus are typically more resistant	SCA	KLM
581	WaterSecure 2017a	Chlorine									1												7				5			25			bacteria	E. coli			1	pH less than, turbidity less than, temperature greater than	Table 1	Adapted from US EPA 1999a. Virus data used as bacteria proxy because virus are typically more resistant	SCA	KLM
582	WaterSecure 2017a	Chlorine									2												7				5			25			bacteria	E. coli			2	pH less than, turbidity less than, temperature greater than	Table 1	Adapted from US EPA 1999a. Virus data used as bacteria proxy because virus are typically more resistant	SCA	KLM
583	WaterSecure 2017a	Chlorine									2												7				5			25			bacteria	E. coli			3	pH less than, turbidity less than, temperature greater than	Table 1	Adapted from US EPA 1999a. Virus data used as bacteria proxy because virus are typically more resistant	SCA	KLM
584	WaterSecure 2017a	Chlorine									3												7				5			25			bacteria	E. coli			4	pH less than, turbidity less than, temperature greater than	Table 1	Adapted from US EPA 1999a. Virus data used as bacteria proxy because virus are typically more resistant	SCA	KLM
585	WaterSecure 2017a	Chlorine									2												7.5				5			25			bacteria	E. coli			1	pH less than, turbidity less than, temperature greater than	Table 1	Adapted from US EPA 1999a. Virus data used as bacteria proxy because virus are typically more resistant	SCA	KLM
586	WaterSecure 2017a	Chlorine									4												7.5				5			25			bacteria	E. coli			2	pH less than, turbidity less than, temperature greater than	Table 1	Adapted from US EPA 1999a. Virus data used as bacteria proxy because virus are typically more resistant	SCA	KLM
587	WaterSecure 2017a	Chlorine									5												7.5				5			25			bacteria	E. coli			3	pH less than, turbidity less than, temperature greater than	Table 1	Adapted from US EPA 1999a. Virus data used as bacteria proxy because virus are typically more resistant	SCA	KLM
588	WaterSecure 2017a	Chlorine									6												7.5				5			25			bacteria	E. coli			4	pH less than, turbidity less than, temperature greater than	Table 1	Adapted from US EPA 1999a. Virus data used as bacteria proxy because virus are typically more resistant	SCA	KLM
589	WaterSecure 2017a	Chlorine									3												8				5			25			bacteria	E. coli			1	pH less than, turbidity less than, temperature greater than	Table 1	Adapted from US EPA 1999a. Virus data used as bacteria proxy because virus are typically more resistant	SCA	KLM
590	WaterSecure 2017a	Chlorine									5												8				5			25			bacteria	E. coli			2	pH less than, turbidity less than, temperature greater than	Table 1	Adapted from US EPA 1999a. Virus data used as bacteria proxy because virus are typically more resistant	SCA	KLM
591	WaterSecure 2017a	Chlorine									7												8				5			25			bacteria	E. coli			3	pH less than, turbidity less than, temperature greater than	Table 1	Adapted from US EPA 1999a. Virus data used as bacteria proxy because virus are typically more resistant	SCA	KLM
592	WaterSecure 2017a	Chlorine									8												8				5			25			bacteria	E. coli			4	pH less than, turbidity less than, temperature greater than	Table 1	Adapted from US EPA 1999a. Virus data used as bacteria proxy because virus are typically more resistant	SCA	KLM
593	WaterSecure 2017a	Chlorine									4												8.5				5			25			bacteria	E. coli			1	pH less than, turbidity less than, temperature greater than	Table 1	Adapted from US EPA 1999a. Virus data used as bacteria proxy because virus are typically more resistant	SCA	KLM
594	WaterSecure 2017a	Chlorine									6												8.5				5			25			bacteria	E. coli			2	pH less than, turbidity less than, temperature greater than	Table 1	Adapted from US EPA 1999a. Virus data used as bacteria proxy because virus are typically more resistant	SCA	KLM
595	WaterSecure 2017a	Chlorine									8												8.5				5			25			bacteria	E. coli			3	pH less than, turbidity less than, temperature greater than	Table 1	Adapted from US EPA 1999a. Virus data used as bacteria proxy because virus are typically more resistant	SCA	KLM
596	WaterSecure 2017a	Chlorine									9												8.5				5			25			bacteria	E. coli			4	pH less than, turbidity less than, temperature greater than	Table 1	Adapted from US EPA 1999a. Virus data used as bacteria proxy because virus are typically more resistant	SCA	KLM
597	WaterSecure 2017a	Chlorine									4												9				5			25			bacteria	E. coli			1	pH less than, turbidity less than, temperature greater than	Table 1	Adapted from US EPA 1999a. Virus data used as bacteria proxy because virus are typically more resistant	SCA	KLM
598	WaterSecure 2017a	Chlorine									6												9				5			25			bacteria	E. coli			2	pH less than, turbidity less than, temperature greater than	Table 1	Adapted from US EPA 1999a. Virus data used as bacteria proxy because virus are typically more resistant	SCA	KLM
599	WaterSecure 2017a	Chlorine									8												9				5			25			bacteria	E. coli			3	pH less than, turbidity less than, temperature greater than	Table 1	Adapted from US EPA 1999a. Virus data used as bacteria proxy because virus are typically more resistant	SCA	KLM
600	WaterSecure 2017a	Chlorine									10												9				5			25			bacteria	E. coli			4	pH less than, turbidity less than, temperature greater than	Table 1	Adapted from US EPA 1999a. Virus data used as bacteria proxy because virus are typically more resistant	SCA	KLM
601	WaterSecure 2017c	Ozone									4																			5			protozoa	cryptosporidium	none		0.25	turbidity less than 0.15 NTU (no particle shielding)	Table 2	Adapted from U.S. EPA, 2006 Table IV.D-3	SCA	KLM
602	WaterSecure 2017c	Ozone									7.9																			5			protozoa	cryptosporidium	none		0.5	turbidity less than 0.15 NTU (no particle shielding)	Table 2	Adapted from U.S. EPA, 2006 Table IV.D-3	SCA	KLM
603	WaterSecure 2017c	Ozone									16																			5			protozoa	cryptosporidium	none		1	turbidity less than 0.15 NTU (no particle shielding)	Table 2	Adapted from U.S. EPA, 2006 Table IV.D-3	SCA	KLM
604	WaterSecure 2017c	Ozone									24																			5			protozoa	cryptosporidium	none		1.5	turbidity less than 0.15 NTU (no particle shielding)	Table 2	Adapted from U.S. EPA, 2006 Table IV.D-3	SCA	KLM
605	WaterSecure 2017c	Ozone									32																			5			protozoa	cryptosporidium	none		2	turbidity less than 0.15 NTU (no particle shielding)	Table 2	Adapted from U.S. EPA, 2006 Table IV.D-3	SCA	KLM
606	WaterSecure 2017c	Ozone									40																			5			protozoa	cryptosporidium	none		2.5	turbidity less than 0.15 NTU (no particle shielding)	Table 2	Adapted from U.S. EPA, 2006 Table IV.D-3	SCA	KLM
607	WaterSecure 2017c	Ozone									47																			5			protozoa	cryptosporidium	none		3	turbidity less than 0.15 NTU (no particle shielding)	Table 2	Adapted from U.S. EPA, 2006 Table IV.D-3	SCA	KLM
608	WaterSecure 2017c	Ozone									2.5																			10			protozoa	cryptosporidium	none		0.25	turbidity less than 0.15 NTU (no particle shielding)	Table 2	Adapted from U.S. EPA, 2006 Table IV.D-3	SCA	KLM
609	WaterSecure 2017c	Ozone									4.9																			10			protozoa	cryptosporidium	none		0.5	turbidity less than 0.15 NTU (no particle shielding)	Table 2	Adapted from U.S. EPA, 2006 Table IV.D-3	SCA	KLM
610	WaterSecure 2017c	Ozone									9.9																			10			protozoa	cryptosporidium	none		1	turbidity less than 0.15 NTU (no particle shielding)	Table 2	Adapted from U.S. EPA, 2006 Table IV.D-3	SCA	KLM
611	WaterSecure 2017c	Ozone									15																			10			protozoa	cryptosporidium	none		1.5	turbidity less than 0.15 NTU (no particle shielding)	Table 2	Adapted from U.S. EPA, 2006 Table IV.D-3	SCA	KLM
612	WaterSecure 2017c	Ozone									20																			10			protozoa	cryptosporidium	none		2	turbidity less than 0.15 NTU (no particle shielding)	Table 2	Adapted from U.S. EPA, 2006 Table IV.D-3	SCA	KLM
613	WaterSecure 2017c	Ozone									25																			10			protozoa	cryptosporidium	none		2.5	turbidity less than 0.15 NTU (no particle shielding)	Table 2	Adapted from U.S. EPA, 2006 Table IV.D-3	SCA	KLM
614	WaterSecure 2017c	Ozone									30																			10			protozoa	cryptosporidium	none		3	turbidity less than 0.15 NTU (no particle shielding)	Table 2	Adapted from U.S. EPA, 2006 Table IV.D-3	SCA	KLM
615	WaterSecure 2017c	Ozone									1.6																			15			protozoa	cryptosporidium	none		0.25	turbidity less than 0.15 NTU (no particle shielding)	Table 2	Adapted from U.S. EPA, 2006 Table IV.D-3	SCA	KLM
616	WaterSecure 2017c	Ozone									3.1																			15			protozoa	cryptosporidium	none		0.5	turbidity less than 0.15 NTU (no particle shielding)	Table 2	Adapted from U.S. EPA, 2006 Table IV.D-3	SCA	KLM
617	WaterSecure 2017c	Ozone									6.2																			15			protozoa	cryptosporidium	none		1	turbidity less than 0.15 NTU (no particle shielding)	Table 2	Adapted from U.S. EPA, 2006 Table IV.D-3	SCA	KLM
618	WaterSecure 2017c	Ozone									9.3																			15			protozoa	cryptosporidium	none		1.5	turbidity less than 0.15 NTU (no particle shielding)	Table 2	Adapted from U.S. EPA, 2006 Table IV.D-3	SCA	KLM
619	WaterSecure 2017c	Ozone									12																			15			protozoa	cryptosporidium	none		2	turbidity less than 0.15 NTU (no particle shielding)	Table 2	Adapted from U.S. EPA, 2006 Table IV.D-3	SCA	KLM
620	WaterSecure 2017c	Ozone									16																			15			protozoa	cryptosporidium	none		2.5	turbidity less than 0.15 NTU (no particle shielding)	Table 2	Adapted from U.S. EPA, 2006 Table IV.D-3	SCA	KLM
621	WaterSecure 2017c	Ozone									19																			15			protozoa	cryptosporidium	none		3	turbidity less than 0.15 NTU (no particle shielding)	Table 2	Adapted from U.S. EPA, 2006 Table IV.D-3	SCA	KLM
622	WaterSecure 2017c	Ozone									1																			20			protozoa	cryptosporidium	none		0.25	turbidity less than 0.15 NTU (no particle shielding)	Table 2	Adapted from U.S. EPA, 2006 Table IV.D-3	SCA	KLM
623	WaterSecure 2017c	Ozone									2																			20			protozoa	cryptosporidium	none		0.5	turbidity less than 0.15 NTU (no particle shielding)	Table 2	Adapted from U.S. EPA, 2006 Table IV.D-3	SCA	KLM
624	WaterSecure 2017c	Ozone									3.9																			20			protozoa	cryptosporidium	none		1	turbidity less than 0.15 NTU (no particle shielding)	Table 2	Adapted from U.S. EPA, 2006 Table IV.D-3	SCA	KLM
625	WaterSecure 2017c	Ozone									5.9																			20			protozoa	cryptosporidium	none		1.5	turbidity less than 0.15 NTU (no particle shielding)	Table 2	Adapted from U.S. EPA, 2006 Table IV.D-3	SCA	KLM
626	WaterSecure 2017c	Ozone									7.8																			20			protozoa	cryptosporidium	none		2	turbidity less than 0.15 NTU (no particle shielding)	Table 2	Adapted from U.S. EPA, 2006 Table IV.D-3	SCA	KLM
627	WaterSecure 2017c	Ozone									9.8																			20			protozoa	cryptosporidium	none		2.5	turbidity less than 0.15 NTU (no particle shielding)	Table 2	Adapted from U.S. EPA, 2006 Table IV.D-3	SCA	KLM
628	WaterSecure 2017c	Ozone									12																			20			protozoa	cryptosporidium	none		3	turbidity less than 0.15 NTU (no particle shielding)	Table 2	Adapted from U.S. EPA, 2006 Table IV.D-3	SCA	KLM
629	WaterSecure 2017c	Ozone									0.6																			25			protozoa	cryptosporidium	none		0.25	turbidity less than 0.15 NTU (no particle shielding)	Table 2	Adapted from U.S. EPA, 2006 Table IV.D-3	SCA	KLM
630	WaterSecure 2017c	Ozone									1.2																			25			protozoa	cryptosporidium	none		0.5	turbidity less than 0.15 NTU (no particle shielding)	Table 2	Adapted from U.S. EPA, 2006 Table IV.D-3	SCA	KLM
631	WaterSecure 2017c	Ozone									2.5																			25			protozoa	cryptosporidium	none		1	turbidity less than 0.15 NTU (no particle shielding)	Table 2	Adapted from U.S. EPA, 2006 Table IV.D-3	SCA	KLM
632	WaterSecure 2017c	Ozone									3.7																			25			protozoa	cryptosporidium	none		1.5	turbidity less than 0.15 NTU (no particle shielding)	Table 2	Adapted from U.S. EPA, 2006 Table IV.D-3	SCA	KLM
633	WaterSecure 2017c	Ozone									4.9																			25			protozoa	cryptosporidium	none		2	turbidity less than 0.15 NTU (no particle shielding)	Table 2	Adapted from U.S. EPA, 2006 Table IV.D-3	SCA	KLM
634	WaterSecure 2017c	Ozone									6.2																			25			protozoa	cryptosporidium	none		2.5	turbidity less than 0.15 NTU (no particle shielding)	Table 2	Adapted from U.S. EPA, 2006 Table IV.D-3	SCA	KLM
635	WaterSecure 2017c	Ozone									7.4																			25			protozoa	cryptosporidium	none		3	turbidity less than 0.15 NTU (no particle shielding)	Table 2	Adapted from U.S. EPA, 2006 Table IV.D-3	SCA	KLM
636	WaterSecure 2017c	Ozone									0.39																			30			protozoa	cryptosporidium	none		0.25	turbidity less than 0.15 NTU (no particle shielding)	Table 2	Adapted from U.S. EPA, 2006 Table IV.D-3	SCA	KLM
637	WaterSecure 2017c	Ozone									0.78																			30			protozoa	cryptosporidium	none		0.5	turbidity less than 0.15 NTU (no particle shielding)	Table 2	Adapted from U.S. EPA, 2006 Table IV.D-3	SCA	KLM
638	WaterSecure 2017c	Ozone									1.6																			30			protozoa	cryptosporidium	none		1	turbidity less than 0.15 NTU (no particle shielding)	Table 2	Adapted from U.S. EPA, 2006 Table IV.D-3	SCA	KLM
639	WaterSecure 2017c	Ozone									2.4																			30			protozoa	cryptosporidium	none		1.5	turbidity less than 0.15 NTU (no particle shielding)	Table 2	Adapted from U.S. EPA, 2006 Table IV.D-3	SCA	KLM
640	WaterSecure 2017c	Ozone									3.1																			30			protozoa	cryptosporidium	none		2	turbidity less than 0.15 NTU (no particle shielding)	Table 2	Adapted from U.S. EPA, 2006 Table IV.D-3	SCA	KLM
641	WaterSecure 2017c	Ozone									3.9																			30			protozoa	cryptosporidium	none		2.5	turbidity less than 0.15 NTU (no particle shielding)	Table 2	Adapted from U.S. EPA, 2006 Table IV.D-3	SCA	KLM
642	WaterSecure 2017c	Ozone									4.7																			30			protozoa	cryptosporidium	none		3	turbidity less than 0.15 NTU (no particle shielding)	Table 2	Adapted from U.S. EPA, 2006 Table IV.D-3	SCA	KLM
643	WaterSecure 2017c	Ozone									0.56												7.6							16			virus	Adenovirus 2	E. coli		1	none specified besides pH and temperature	Table 3	Adapted from Sigmon et al., 2015	SCA	KLM
644	WaterSecure 2017c	Ozone									0.81												7.6							16			virus	Adenovirus 2	E. coli		2	none specified besides pH and temperature	Table 3	Adapted from Sigmon et al., 2016	SCA	KLM
645	WaterSecure 2017c	Ozone									1.07												7.6							16			virus	Adenovirus 2	E. coli		3	none specified besides pH and temperature	Table 3	Adapted from Sigmon et al., 2017	SCA	KLM
646	WaterSecure 2017c	Ozone									1.32												7.6							16			virus	Adenovirus 2	E. coli		4	none specified besides pH and temperature	Table 3	Adapted from Sigmon et al., 2018	SCA	KLM
647	WaterSecure 2017c	Ozone									1.21																			5			virus	Adenovirus 2	E. coli		1	pH not specified, assumed to require 7.6 or similar	Table 4	Combination of Sigmon et al., 2015 and US EPA 1991	SCA	KLM
648	WaterSecure 2017c	Ozone									1.75																			5			virus	Adenovirus 2	E. coli		2	pH not specified, assumed to require 7.6 or similar	Table 4	Combination of Sigmon et al., 2015 and US EPA 1992	SCA	KLM
649	WaterSecure 2017c	Ozone									2.31																			5			virus	Adenovirus 2	E. coli		3	pH not specified, assumed to require 7.6 or similar	Table 4	Combination of Sigmon et al., 2015 and US EPA 1993	SCA	KLM
650	WaterSecure 2017c	Ozone									2.85																			5			virus	Adenovirus 2	E. coli		4	pH not specified, assumed to require 7.6 or similar	Table 4	Combination of Sigmon et al., 2015 and US EPA 1994	SCA	KLM
651	WaterSecure 2017c	Ozone									0.85																			10			virus	Adenovirus 2	E. coli		1	pH not specified, assumed to require 7.6 or similar	Table 4	Combination of Sigmon et al., 2015 and US EPA 1995	SCA	KLM
652	WaterSecure 2017c	Ozone									1.23																			10			virus	Adenovirus 2	E. coli		2	pH not specified, assumed to require 7.6 or similar	Table 4	Combination of Sigmon et al., 2015 and US EPA 1996	SCA	KLM
653	WaterSecure 2017c	Ozone									1.63																			10			virus	Adenovirus 2	E. coli		3	pH not specified, assumed to require 7.6 or similar	Table 4	Combination of Sigmon et al., 2015 and US EPA 1997	SCA	KLM
654	WaterSecure 2017c	Ozone									2.01																			10			virus	Adenovirus 2	E. coli		4	pH not specified, assumed to require 7.6 or similar	Table 4	Combination of Sigmon et al., 2015 and US EPA 1998	SCA	KLM
655	WaterSecure 2017c	Ozone									0.6																			15			virus	Adenovirus 2	E. coli		1	pH not specified, assumed to require 7.6 or similar	Table 4	Combination of Sigmon et al., 2015 and US EPA 1999	SCA	KLM
656	WaterSecure 2017c	Ozone									0.87																			15			virus	Adenovirus 2	E. coli		2	pH not specified, assumed to require 7.6 or similar	Table 4	Combination of Sigmon et al., 2015 and US EPA 2000	SCA	KLM
657	WaterSecure 2017c	Ozone									1.15																			15			virus	Adenovirus 2	E. coli		3	pH not specified, assumed to require 7.6 or similar	Table 4	Combination of Sigmon et al., 2015 and US EPA 2001	SCA	KLM
658	WaterSecure 2017c	Ozone									1.42																			15			virus	Adenovirus 2	E. coli		4	pH not specified, assumed to require 7.6 or similar	Table 4	Combination of Sigmon et al., 2015 and US EPA 2002	SCA	KLM
659	WaterSecure 2017c	Ozone									0.42																			20			virus	Adenovirus 2	E. coli		1	pH not specified, assumed to require 7.6 or similar	Table 4	Combination of Sigmon et al., 2015 and US EPA 2003	SCA	KLM
660	WaterSecure 2017c	Ozone									0.61																			20			virus	Adenovirus 2	E. coli		2	pH not specified, assumed to require 7.6 or similar	Table 4	Combination of Sigmon et al., 2015 and US EPA 2004	SCA	KLM
661	WaterSecure 2017c	Ozone									0.81																			20			virus	Adenovirus 2	E. coli		3	pH not specified, assumed to require 7.6 or similar	Table 4	Combination of Sigmon et al., 2015 and US EPA 2005	SCA	KLM
662	WaterSecure 2017c	Ozone									1																			20			virus	Adenovirus 2	E. coli		4	pH not specified, assumed to require 7.6 or similar	Table 4	Combination of Sigmon et al., 2015 and US EPA 2006	SCA	KLM
663	WaterSecure 2017c	Ozone									0.3																			25			virus	Adenovirus 2	E. coli		1	pH not specified, assumed to require 7.6 or similar	Table 4	Combination of Sigmon et al., 2015 and US EPA 2007	SCA	KLM
664	WaterSecure 2017c	Ozone									0.43																			25			virus	Adenovirus 2	E. coli		2	pH not specified, assumed to require 7.6 or similar	Table 4	Combination of Sigmon et al., 2015 and US EPA 2008	SCA	KLM
665	WaterSecure 2017c	Ozone									0.57																			25			virus	Adenovirus 2	E. coli		3	pH not specified, assumed to require 7.6 or similar	Table 4	Combination of Sigmon et al., 2015 and US EPA 2009	SCA	KLM
666	WaterSecure 2017c	Ozone									0.7																			25			virus	Adenovirus 2	E. coli		4	pH not specified, assumed to require 7.6 or similar	Table 4	Combination of Sigmon et al., 2015 and US EPA 2010	SCA	KLM
667	WaterSecure 2017c	Ozone									0.21																			30			virus	Adenovirus 2	E. coli		1	pH not specified, assumed to require 7.6 or similar	Table 4	Combination of Sigmon et al., 2015 and US EPA 2011	SCA	KLM
668	WaterSecure 2017c	Ozone									0.3																			30			virus	Adenovirus 2	E. coli		2	pH not specified, assumed to require 7.6 or similar	Table 4	Combination of Sigmon et al., 2015 and US EPA 2012	SCA	KLM
669	WaterSecure 2017c	Ozone									0.4																			30			virus	Adenovirus 2	E. coli		3	pH not specified, assumed to require 7.6 or similar	Table 4	Combination of Sigmon et al., 2015 and US EPA 2013	SCA	KLM
670	WaterSecure 2017c	Ozone									0.49																			30			virus	Adenovirus 2	E. coli		4	pH not specified, assumed to require 7.6 or similar	Table 4	Combination of Sigmon et al., 2015 and US EPA 2014	SCA	KLM
671	WaterSecure 2017c	Ozone									1.21																			5			bacteria	E. coli	E. coli		1	pH not specified, assumed to require 7.6 or similar	Table 4	Combination of Sigmon et al., 2015 and US EPA 1991. Assumes virus LRCs are conservative proxies.	SCA	KLM
672	WaterSecure 2017c	Ozone									1.75																			5			bacteria	E. coli	E. coli		2	pH not specified, assumed to require 7.6 or similar	Table 4	Combination of Sigmon et al., 2015 and US EPA 1991. Assumes virus LRCs are conservative proxies.	SCA	KLM
673	WaterSecure 2017c	Ozone									2.31																			5			bacteria	E. coli	E. coli		3	pH not specified, assumed to require 7.6 or similar	Table 4	Combination of Sigmon et al., 2015 and US EPA 1991. Assumes virus LRCs are conservative proxies.	SCA	KLM
674	WaterSecure 2017c	Ozone									2.85																			5			bacteria	E. coli	E. coli		4	pH not specified, assumed to require 7.6 or similar	Table 4	Combination of Sigmon et al., 2015 and US EPA 1991. Assumes virus LRCs are conservative proxies.	SCA	KLM
675	WaterSecure 2017c	Ozone									0.85																			10			bacteria	E. coli	E. coli		1	pH not specified, assumed to require 7.6 or similar	Table 4	Combination of Sigmon et al., 2015 and US EPA 1991. Assumes virus LRCs are conservative proxies.	SCA	KLM
676	WaterSecure 2017c	Ozone									1.23																			10			bacteria	E. coli	E. coli		2	pH not specified, assumed to require 7.6 or similar	Table 4	Combination of Sigmon et al., 2015 and US EPA 1991. Assumes virus LRCs are conservative proxies.	SCA	KLM
677	WaterSecure 2017c	Ozone									1.63																			10			bacteria	E. coli	E. coli		3	pH not specified, assumed to require 7.6 or similar	Table 4	Combination of Sigmon et al., 2015 and US EPA 1991. Assumes virus LRCs are conservative proxies.	SCA	KLM
678	WaterSecure 2017c	Ozone									2.01																			10			bacteria	E. coli	E. coli		4	pH not specified, assumed to require 7.6 or similar	Table 4	Combination of Sigmon et al., 2015 and US EPA 1991. Assumes virus LRCs are conservative proxies.	SCA	KLM
679	WaterSecure 2017c	Ozone									0.6																			15			bacteria	E. coli	E. coli		1	pH not specified, assumed to require 7.6 or similar	Table 4	Combination of Sigmon et al., 2015 and US EPA 1991. Assumes virus LRCs are conservative proxies.	SCA	KLM
680	WaterSecure 2017c	Ozone									0.87																			15			bacteria	E. coli	E. coli		2	pH not specified, assumed to require 7.6 or similar	Table 4	Combination of Sigmon et al., 2015 and US EPA 1991. Assumes virus LRCs are conservative proxies.	SCA	KLM
681	WaterSecure 2017c	Ozone									1.15																			15			bacteria	E. coli	E. coli		3	pH not specified, assumed to require 7.6 or similar	Table 4	Combination of Sigmon et al., 2015 and US EPA 1991. Assumes virus LRCs are conservative proxies.	SCA	KLM
682	WaterSecure 2017c	Ozone									1.42																			15			bacteria	E. coli	E. coli		4	pH not specified, assumed to require 7.6 or similar	Table 4	Combination of Sigmon et al., 2015 and US EPA 1991. Assumes virus LRCs are conservative proxies.	SCA	KLM
683	WaterSecure 2017c	Ozone									0.42																			20			bacteria	E. coli	E. coli		1	pH not specified, assumed to require 7.6 or similar	Table 4	Combination of Sigmon et al., 2015 and US EPA 1991. Assumes virus LRCs are conservative proxies.	SCA	KLM
684	WaterSecure 2017c	Ozone									0.61																			20			bacteria	E. coli	E. coli		2	pH not specified, assumed to require 7.6 or similar	Table 4	Combination of Sigmon et al., 2015 and US EPA 1991. Assumes virus LRCs are conservative proxies.	SCA	KLM
685	WaterSecure 2017c	Ozone									0.81																			20			bacteria	E. coli	E. coli		3	pH not specified, assumed to require 7.6 or similar	Table 4	Combination of Sigmon et al., 2015 and US EPA 1991. Assumes virus LRCs are conservative proxies.	SCA	KLM
686	WaterSecure 2017c	Ozone									1																			20			bacteria	E. coli	E. coli		4	pH not specified, assumed to require 7.6 or similar	Table 4	Combination of Sigmon et al., 2015 and US EPA 1991. Assumes virus LRCs are conservative proxies.	SCA	KLM
687	WaterSecure 2017c	Ozone									0.3																			25			bacteria	E. coli	E. coli		1	pH not specified, assumed to require 7.6 or similar	Table 4	Combination of Sigmon et al., 2015 and US EPA 1991. Assumes virus LRCs are conservative proxies.	SCA	KLM
688	WaterSecure 2017c	Ozone									0.43																			25			bacteria	E. coli	E. coli		2	pH not specified, assumed to require 7.6 or similar	Table 4	Combination of Sigmon et al., 2015 and US EPA 1991. Assumes virus LRCs are conservative proxies.	SCA	KLM
689	WaterSecure 2017c	Ozone									0.57																			25			bacteria	E. coli	E. coli		3	pH not specified, assumed to require 7.6 or similar	Table 4	Combination of Sigmon et al., 2015 and US EPA 1991. Assumes virus LRCs are conservative proxies.	SCA	KLM
690	WaterSecure 2017c	Ozone									0.7																			25			bacteria	E. coli	E. coli		4	pH not specified, assumed to require 7.6 or similar	Table 4	Combination of Sigmon et al., 2015 and US EPA 1991. Assumes virus LRCs are conservative proxies.	SCA	KLM
691	WaterSecure 2017c	Ozone									0.21																			30			bacteria	E. coli	E. coli		1	pH not specified, assumed to require 7.6 or similar	Table 4	Combination of Sigmon et al., 2015 and US EPA 1991. Assumes virus LRCs are conservative proxies.	SCA	KLM
692	WaterSecure 2017c	Ozone									0.3																			30			bacteria	E. coli	E. coli		2	pH not specified, assumed to require 7.6 or similar	Table 4	Combination of Sigmon et al., 2015 and US EPA 1991. Assumes virus LRCs are conservative proxies.	SCA	KLM
693	WaterSecure 2017c	Ozone									0.4																			30			bacteria	E. coli	E. coli		3	pH not specified, assumed to require 7.6 or similar	Table 4	Combination of Sigmon et al., 2015 and US EPA 1991. Assumes virus LRCs are conservative proxies.	SCA	KLM
694	WaterSecure 2017c	Ozone									0.49																			30			bacteria	E. coli	E. coli		4	pH not specified, assumed to require 7.6 or similar	Table 4	Combination of Sigmon et al., 2015 and US EPA 1991. Assumes virus LRCs are conservative proxies.	SCA	KLM
695	WaterSecure 2017b	Membrane bioreactor	nominal	0.04-0.1		≥3	≤30											≥0.25	≥11	3000			6-8	1-7			≤0.2			16-30			virus	enteroviruses	somatic coliphages, F-specific RNA bacteriophages		1.5	see operating envelope	LRCs from Section 9, operating envelope from Table 2	Higher LRCs can be obtained through prescribed challenge testing	SCA	KLM
696	WaterSecure 2017b	Membrane bioreactor	nominal	0.04-0.1		≥3	≤30											≥0.25	≥11	3000			6-8	1-7			≤0.2			16-30			protozoa	campylobacter	E. coli		2	see operating envelope	LRCs from Section 9, operating envelope from Table 2	Higher LRCs can be obtained through prescribed challenge testing	SCA	KLM
697	WaterSecure 2017b	Membrane bioreactor	nominal	0.04-0.1		≥3	≤30											≥0.25	≥11	3000			6-8	1-7			≤0.2			16-30			bacteria	cryptosporidium	Clostridium perfringens		4	see operating envelope	LRCs from Section 9, operating envelope from Table 2	Higher LRCs can be obtained through prescribed challenge testing	SCA	KLM
698	U.S. EPA, 2006	UV										22																					protozoa	cryptosporidium			4	UVT - see App G for RED Bias calculations, dependency on UVT	Appendix G		KLM	SCA
699	U.S. EPA, 2006	UV										15																					protozoa	cryptosporidium			3.5	UVT - see App G for RED Bias calculations, dependency on UVT	Appendix G		KLM	SCA
700	U.S. EPA, 2006	UV										12																					protozoa	cryptosporidium			3	UVT - see App G for RED Bias calculations, dependency on UVT	Appendix G		KLM	SCA
701	U.S. EPA, 2006	UV										8.5																					protozoa	cryptosporidium			2.5	UVT - see App G for RED Bias calculations, dependency on UVT	Appendix G		KLM	SCA
702	U.S. EPA, 2006	UV										5.8																					protozoa	cryptosporidium			2	UVT - see App G for RED Bias calculations, dependency on UVT	Appendix G		KLM	SCA
703	U.S. EPA, 2006	UV										3.9																					protozoa	cryptosporidium			1.5	UVT - see App G for RED Bias calculations, dependency on UVT	Appendix G		KLM	SCA
704	U.S. EPA, 2006	UV										2.5																					protozoa	cryptosporidium			1	UVT - see App G for RED Bias calculations, dependency on UVT	Appendix G		KLM	SCA
705	U.S. EPA, 2006	UV										1.6																					protozoa	cryptosporidium			0.5	UVT - see App G for RED Bias calculations, dependency on UVT	Appendix G		KLM	SCA
706	U.S. EPA, 2006	UV										22																					protozoa	Giardia			4	UVT - see App G for RED Bias calculations, dependency on UVT	Appendix G		KLM	SCA
707	U.S. EPA, 2006	UV										15																					protozoa	Giardia			3.5	UVT - see App G for RED Bias calculations, dependency on UVT	Appendix G		KLM	SCA
708	U.S. EPA, 2006	UV										11																					protozoa	Giardia			3	UVT - see App G for RED Bias calculations, dependency on UVT	Appendix G		KLM	SCA
709	U.S. EPA, 2006	UV										7.7																					protozoa	Giardia			2.5	UVT - see App G for RED Bias calculations, dependency on UVT	Appendix G		KLM	SCA
710	U.S. EPA, 2006	UV										5.2																					protozoa	Giardia			2	UVT - see App G for RED Bias calculations, dependency on UVT	Appendix G		KLM	SCA
711	U.S. EPA, 2006	UV										3																					protozoa	Giardia			1.5	UVT - see App G for RED Bias calculations, dependency on UVT	Appendix G		KLM	SCA
712	U.S. EPA, 2006	UV										2.1																					protozoa	Giardia			1	UVT - see App G for RED Bias calculations, dependency on UVT	Appendix G		KLM	SCA
713	U.S. EPA, 2006	UV										1.5																					protozoa	Giardia			0.5	UVT - see App G for RED Bias calculations, dependency on UVT	Appendix G		KLM	SCA
714	U.S. EPA, 2006	UV										186																					virus				4	UVT - see App G for RED Bias calculations, dependency on UVT	Appendix G		KLM	SCA
715	U.S. EPA, 2006	UV										163																					virus				3.5	UVT - see App G for RED Bias calculations, dependency on UVT	Appendix G		KLM	SCA
716	U.S. EPA, 2006	UV										143																					virus				3	UVT - see App G for RED Bias calculations, dependency on UVT	Appendix G		KLM	SCA
717	U.S. EPA, 2006	UV										121																					virus				2.5	UVT - see App G for RED Bias calculations, dependency on UVT	Appendix G		KLM	SCA
718	U.S. EPA, 2006	UV										100																					virus				2	UVT - see App G for RED Bias calculations, dependency on UVT	Appendix G		KLM	SCA
719	U.S. EPA, 2006	UV										79																					virus				1.5	UVT - see App G for RED Bias calculations, dependency on UVT	Appendix G		KLM	SCA
720	U.S. EPA, 2006	UV										58																					virus				1	UVT - see App G for RED Bias calculations, dependency on UVT	Appendix G		KLM	SCA
721	U.S. EPA, 2006	UV										39																					virus				0.5	UVT - see App G for RED Bias calculations, dependency on UVT	Appendix G		KLM	SCA
722	Olivieri et al., 2016	Secondary Activated Sludge																															Virus				1.9	Long SRT, see Rose et al. 2004	Table 2.2	Maximum llowable credits in California as of 2016	KLM	SCA
723	Olivieri et al., 2016	Secondary Activated Sludge																															protozoa	cryptosporidium			1.2	Long SRT, see Rose et al. 2004	Table 2.2	Maximum llowable credits in California as of 2016	KLM	SCA
724	Olivieri et al., 2016	Secondary Activated Sludge																															protozoa	Giardia			0.8	Long SRT, see Rose et al. 2004	Table 2.2	Maximum llowable credits in California as of 2016	KLM	SCA
725	Olivieri et al., 2016	Microfiltration or Ultrafiltration																															Virus				0	Daily pressure decay membrane integrity test	Table 2.2	Maximum llowable credits in California as of 2016	KLM	SCA
726	Olivieri et al., 2016	Microfiltration or Ultrafiltration																															protozoa	cryptosporidium			4	Daily pressure decay membrane integrity test	Table 2.2	Maximum llowable credits in California as of 2016	KLM	SCA
727	Olivieri et al., 2016	Microfiltration or Ultrafiltration																															protozoa	Giardia			4	Daily pressure decay membrane integrity test	Table 2.2	Maximum llowable credits in California as of 2016	KLM	SCA
728	Olivieri et al., 2016	Reverse Osmosis																															Virus				2	TOC or TDS removal of equivalent logs as the credit	Table 2.2	Maximum llowable credits in California as of 2016. 1.5 may be more realistic given limitations of TDS/TOC removal observed in existing water reuse plants.	KLM	SCA
729	Olivieri et al., 2016	Reverse Osmosis																															protozoa	cryptosporidium			2	TOC or TDS removal of equivalent logs as the credit	Table 2.2	Maximum llowable credits in California as of 2016. 1.5 may be more realistic given limitations of TDS/TOC removal observed in existing water reuse plants.	KLM	SCA
730	Olivieri et al., 2016	Reverse Osmosis																															protozoa	Giardia			2	TOC or TDS removal of equivalent logs as the credit	Table 2.2	Maximum llowable credits in California as of 2016. 1.5 may be more realistic given limitations of TDS/TOC removal observed in existing water reuse plants.	KLM	SCA
731	Olivieri et al., 2016	Chlorine																															Virus				4	Post-reverse osmosis free chlorine	Table 2.2	Maximum llowable credits in California as of 2016	KLM	SCA
732	Olivieri et al., 2016	Chlorine																															protozoa	cryptosporidium			0	Post-reverse osmosis free chlorine	Table 2.2	Maximum llowable credits in California as of 2016	KLM	SCA
733	Olivieri et al., 2016	Chlorine																															protozoa	Giardia			3	Post-reverse osmosis free chlorine	Table 2.2	Maximum llowable credits in California as of 2016	KLM	SCA
734	Olivieri et al., 2016	UV + H2O2										>300																					Virus				6		Table 2.2	Maximum llowable credits in California as of 2016	KLM	SCA
735	Olivieri et al., 2016	UV + H2O2										>300																					protozoa	cryptosporidium			6		Table 2.2	Maximum llowable credits in California as of 2016	KLM	SCA
736	Olivieri et al., 2016	UV + H2O2										>300																					protozoa	Giardia			6		Table 2.2	Maximum llowable credits in California as of 2016	KLM	SCA
737	WaterSecure 2017d	Reverse Osmosis and nanofiltration			<300																												virus		MS2		2		Table 2	Maximum LRC for Electrical Conductivity Monitoring	KLM	SCA
738	WaterSecure 2017d	Reverse Osmosis and nanofiltration			<300																												virus		MS2		2		Table 2	Maximum LRC for TOC Monitoring	KLM	SCA
739	WaterSecure 2017d	Reverse Osmosis and nanofiltration			<300																												virus		MS2		2		Table 2	Maximum LRC for DOM Monitoring	KLM	SCA
740	WaterSecure 2017d	Reverse Osmosis and nanofiltration			<300																												virus		MS2		3		Table 2	Maximum LRC for sulfate removal Monitoring	KLM	SCA
741	WaterSecure 2017d	Reverse Osmosis and nanofiltration			<300																												virus		MS2		4		Table 2	Maximum LRC for Fluorescent Dye Monitoring	KLM	SCA
742	WaterSecure 2017d	Reverse Osmosis and nanofiltration			<300																												protozoa		MS2		2		Table 2	Maximum LRC for Electrical Conductivity Monitoring	KLM	SCA
743	WaterSecure 2017d	Reverse Osmosis and nanofiltration			<300																												protozoa		MS2		2		Table 2	Maximum LRC for TOC Monitoring	KLM	SCA
744	WaterSecure 2017d	Reverse Osmosis and nanofiltration			<300																												protozoa		MS2		2		Table 2	Maximum LRC for DOM Monitoring	KLM	SCA
745	WaterSecure 2017d	Reverse Osmosis and nanofiltration			<300																												protozoa		MS2		3		Table 2	Maximum LRC for sulfate removal Monitoring	KLM	SCA
746	WaterSecure 2017d	Reverse Osmosis and nanofiltration			<300																												protozoa		MS2		4		Table 2	Maximum LRC for Fluorescent Dye Monitoring	KLM	SCA
747	WaterSecure 2017d	Reverse Osmosis and nanofiltration			<300																												bacteria		MS2		2		Table 2	Maximum LRC for Electrical Conductivity Monitoring	KLM	SCA
748	WaterSecure 2017d	Reverse Osmosis and nanofiltration			<300																												bacteria		MS2		2		Table 2	Maximum LRC for TOC Monitoring	KLM	SCA
749	WaterSecure 2017d	Reverse Osmosis and nanofiltration			<300																												bacteria		MS2		2		Table 2	Maximum LRC for DOM Monitoring	KLM	SCA
750	WaterSecure 2017d	Reverse Osmosis and nanofiltration			<300																												bacteria		MS2		3		Table 2	Maximum LRC for sulfate removal Monitoring	KLM	SCA
751	WaterSecure 2017d	Reverse Osmosis and nanofiltration			<300																												bacteria		MS2		4		Table 2	Maximum LRC for Fluorescent Dye Monitoring	KLM	SCA
752	Salveson et al., 2021	Membrane bioreactor		0.03-0.4																							≤0.2, ≤0.5						Virus		Total Coliforms		1	Turbidity monitoring is mandatory, total Coliforms measured for integrity surrogate. The filtrate turbidity should not exceed 0.2 NTU more than 5% of the time within 24 hours and should not exceed 0.5 NTU at any time.	Table 3-2	Tier 1 LRC. Update from WaterSecure is allowing a wider range of membrane pore sizes/materials	KLM	SCA
753	Salveson et al., 2021	Membrane bioreactor		0.03-0.4																							≤0.2, ≤0.5						protozoa		Total Coliforms		2.5	Turbidity monitoring is mandatory, total Coliforms measured for integrity surrogate. The filtrate turbidity should not exceed 0.2 NTU more than 5% of the time within 24 hours and should not exceed 0.5 NTU at any time.	Table 3-2	Tier 1 LRC. Update from WaterSecure is allowing a wider range of membrane pore sizes/materials	KLM	SCA
754	U.S. EPA, 2020	UV										1.6																					protozoa	cryptosporidium			0.5		Table 2.4	0.5 to 4 log is same as EPA 2006. 4-6 log is only provided for informational purposes.	SCA	KLM
755	U.S. EPA, 2020	UV										2.5																					protozoa	cryptosporidium			1		Table 2.4	0.5 to 4 log is same as EPA 2006. 4-6 log is only provided for informational purposes.	SCA	KLM
756	U.S. EPA, 2020	UV										3.9																					protozoa	cryptosporidium			1.5		Table 2.4	0.5 to 4 log is same as EPA 2006. 4-6 log is only provided for informational purposes.	SCA	KLM
757	U.S. EPA, 2020	UV										5.8																					protozoa	cryptosporidium			2		Table 2.4	0.5 to 4 log is same as EPA 2006. 4-6 log is only provided for informational purposes.	SCA	KLM
758	U.S. EPA, 2020	UV										8.5																					protozoa	cryptosporidium			2.5		Table 2.4	0.5 to 4 log is same as EPA 2006. 4-6 log is only provided for informational purposes.	SCA	KLM
759	U.S. EPA, 2020	UV										12																					protozoa	cryptosporidium			3		Table 2.4	0.5 to 4 log is same as EPA 2006. 4-6 log is only provided for informational purposes.	SCA	KLM
760	U.S. EPA, 2020	UV										15																					protozoa	cryptosporidium			3.5		Table 2.4	0.5 to 4 log is same as EPA 2006. 4-6 log is only provided for informational purposes.	SCA	KLM
761	U.S. EPA, 2020	UV										22																					protozoa	cryptosporidium			4		Table 2.4	0.5 to 4 log is same as EPA 2006. 4-6 log is only provided for informational purposes.	SCA	KLM
762	U.S. EPA, 2020	UV										30																					protozoa	cryptosporidium			4.5		Table 2.4	0.5 to 4 log is same as EPA 2006. 4-6 log is only provided for informational purposes.	SCA	KLM
763	U.S. EPA, 2020	UV										45																					protozoa	cryptosporidium			5		Table 2.4	0.5 to 4 log is same as EPA 2006. 4-6 log is only provided for informational purposes.	SCA	KLM
764	U.S. EPA, 2020	UV										64																					protozoa	cryptosporidium			5.5		Table 2.4	0.5 to 4 log is same as EPA 2006. 4-6 log is only provided for informational purposes.	SCA	KLM
765	U.S. EPA, 2020	UV										85																					protozoa	cryptosporidium			6		Table 2.4	0.5 to 4 log is same as EPA 2006. 4-6 log is only provided for informational purposes.	SCA	KLM
766	U.S. EPA, 2020	UV										1.5																					protozoa	Giardia			0.5		Table 2.4	0.5 to 4 log is same as EPA 2006. 4-6 log is only provided for informational purposes.	SCA	KLM
767	U.S. EPA, 2020	UV										2.1																					protozoa	Giardia			1		Table 2.4	0.5 to 4 log is same as EPA 2006. 4-6 log is only provided for informational purposes.	SCA	KLM
768	U.S. EPA, 2020	UV										3																					protozoa	Giardia			1.5		Table 2.4	0.5 to 4 log is same as EPA 2006. 4-6 log is only provided for informational purposes.	SCA	KLM
769	U.S. EPA, 2020	UV										5.2																					protozoa	Giardia			2		Table 2.4	0.5 to 4 log is same as EPA 2006. 4-6 log is only provided for informational purposes.	SCA	KLM
770	U.S. EPA, 2020	UV										7.7																					protozoa	Giardia			2.5		Table 2.4	0.5 to 4 log is same as EPA 2006. 4-6 log is only provided for informational purposes.	SCA	KLM
771	U.S. EPA, 2020	UV										11																					protozoa	Giardia			3		Table 2.4	0.5 to 4 log is same as EPA 2006. 4-6 log is only provided for informational purposes.	SCA	KLM
772	U.S. EPA, 2020	UV										15																					protozoa	Giardia			3.5		Table 2.4	0.5 to 4 log is same as EPA 2006. 4-6 log is only provided for informational purposes.	SCA	KLM
773	U.S. EPA, 2020	UV										22																					protozoa	Giardia			4		Table 2.4	0.5 to 4 log is same as EPA 2006. 4-6 log is only provided for informational purposes.	SCA	KLM
774	U.S. EPA, 2020	UV										28																					protozoa	Giardia			4.5		Table 2.4	0.5 to 4 log is same as EPA 2006. 4-6 log is only provided for informational purposes.	SCA	KLM
775	U.S. EPA, 2020	UV										42																					protozoa	Giardia			5		Table 2.4	0.5 to 4 log is same as EPA 2006. 4-6 log is only provided for informational purposes.	SCA	KLM
776	U.S. EPA, 2020	UV										60																					protozoa	Giardia			5.5		Table 2.4	0.5 to 4 log is same as EPA 2006. 4-6 log is only provided for informational purposes.	SCA	KLM
777	U.S. EPA, 2020	UV										84																					protozoa	Giardia			6		Table 2.4	0.5 to 4 log is same as EPA 2006. 4-6 log is only provided for informational purposes.	SCA	KLM
778	U.S. EPA, 2020	UV										39																					virus	Adenovirus			0.5		Table 2.4	0.5 to 4 log is same as EPA 2006. 4-6 log is only provided for informational purposes.	SCA	KLM
779	U.S. EPA, 2020	UV										58																					virus	Adenovirus			1		Table 2.4	0.5 to 4 log is same as EPA 2006. 4-6 log is only provided for informational purposes.	SCA	KLM
780	U.S. EPA, 2020	UV										79																					virus	Adenovirus			1.5		Table 2.4	0.5 to 4 log is same as EPA 2006. 4-6 log is only provided for informational purposes.	SCA	KLM
781	U.S. EPA, 2020	UV										100																					virus	Adenovirus			2		Table 2.4	0.5 to 4 log is same as EPA 2006. 4-6 log is only provided for informational purposes.	SCA	KLM
782	U.S. EPA, 2020	UV										121																					virus	Adenovirus			2.5		Table 2.4	0.5 to 4 log is same as EPA 2006. 4-6 log is only provided for informational purposes.	SCA	KLM
783	U.S. EPA, 2020	UV										143																					virus	Adenovirus			3		Table 2.4	0.5 to 4 log is same as EPA 2006. 4-6 log is only provided for informational purposes.	SCA	KLM
784	U.S. EPA, 2020	UV										163																					virus	Adenovirus			3.5		Table 2.4	0.5 to 4 log is same as EPA 2006. 4-6 log is only provided for informational purposes.	SCA	KLM
785	U.S. EPA, 2020	UV										186																					virus	Adenovirus			4		Table 2.4	0.5 to 4 log is same as EPA 2006. 4-6 log is only provided for informational purposes.	SCA	KLM
786	U.S. EPA, 2020	UV										208																					virus	Adenovirus			4.5		Table 2.4	0.5 to 4 log is same as EPA 2006. 4-6 log is only provided for informational purposes.	SCA	KLM
787	U.S. EPA, 2020	UV										231																					virus	Adenovirus			5		Table 2.4	0.5 to 4 log is same as EPA 2006. 4-6 log is only provided for informational purposes.	SCA	KLM
788	U.S. EPA, 2020	UV										253																					virus	Adenovirus			5.5		Table 2.4	0.5 to 4 log is same as EPA 2006. 4-6 log is only provided for informational purposes.	SCA	KLM
789	U.S. EPA, 2020	UV										276																					virus	Adenovirus			6		Table 2.4	0.5 to 4 log is same as EPA 2006. 4-6 log is only provided for informational purposes.	SCA	KLM

## Sheet: Data Summary
	Unit Process	Total	V	P	B			Name-Virus	593		Name-Protozoa	86		Name-Bacteria	471		Author	Virus	Bacteria	Protozoa		LRCs
	UV	353	159	28	166		Adenovirus	Adenovirus	41		Aerobic spores	27		Coliform	27		Bounty et al. (2012)	2	0	0		Chlorine
	Membrane bioreactor	202	143	13	46		Adenovirus 2	Adenovirus 2	44		Clostridium perfringens	21		Total coliform	60		Linden et al. (2012)	63	32	27		Membrane bioreactor
	Chlorine	140	83	2	55		Adenovirus-A	Adenovirus-A	7		Giardia	17		Escherichia coli	116		Petterson et al. (2016)	7	10	7		Microfiltration or Ultrafiltration
	Ozone	64	30	14	20		Adenovirus-C	Adenovirus-C	8		Cryptosporidium	7		Yeast	6		Davies et al. (2008)	6	12	0		Ozone
	Activated sludge	57	28	12	17		Adenovirus-F	Adenovirus-F	8		Giardia lamblia	6		Bacillus	1		Sun et al. (2016)	2	5	0		Reverse Osmosis
	Chloramination	42	42	0	0		Astrovirus	Astrovirus	3		Giardia muris	8		Fecal coliform	66		Madaeni et al. (1995)	12	0	0		Reverse Osmosis and nanofiltration
	Microfiltration	39	16	0	23		Coliphage	Coliphage	11					Heterotrophic plate count	3		Simmons & Xagoraraki (2011)	7	0	0		Secondary Activated Sludge
	UV + H2O2	38	23	3	12		Coxsackievirus	Coxsackievirus	63					Enterococci	79		Rose et al. (1996)	16	11	8		UV
	Storage	30	8	8	14		Coxsackievirus B3	Coxsackievirus B3	4					Enterococcus faecalis	26		Wickramanayake et al. (1985)	0	0	14		UV + H2O2
	UV + PAA	26	6	0	20		Coxsackievirus B5	Coxsackievirus B5	8					Salmonella enteritidis	19		Qiu et al. (2015)	22	0	0		0
	Sand filter	23	5	0	18		Echovirus 1	Echovirus 1	4					Fecal streptococci	3		Gerba et al. (2002)	24	0	0
	Cartridge filter	16	2	0	14		Echovirus 2	Echovirus 2	4					Salmonella enterica	6		Keegan et al. (2012)	93	0	0
	Bio-filtration	13	4	0	9		Enterococci	Enterovirus	29					P. aeruginosa	11		Francy et al. (2012)	97	78	0
	Peracetic acid	13	3	0	10		Enterovirus	f2	2					S. aureus	9		Koivunen & Heinonen-Tanksi (2005)	18	43	0
	Peat Filter	13	4	0	9		f2	F-RNA phage	16					Salmonella	7		Kuo et al. (2010)	23	0	0
	Primary sedimentation	12	5	0	7		F-RNA phage	F-specific coliphage	35					Campylobacter	7		Ueda & Horan (2000)	4	6	0
	Rapid sand filtration	11	6	2	3		F-specific coliphage	GB124 phage	3					SW8	11		Hu et al. (2003)	3	0	0
	Ultrafiltration	9	8	0	1		GB124 phage	Indigenous enterovirus	2					NA	11		Ottoson et al. (2006)a	12	6	7
	Wetland	9	3	3	3		Indigenous enterovirus	Indigenous phage	2					Total Bacteria	1		Ottoson et al. (2006)b	12	10	7
	Trickling filter	9	4	0	5		Indigenous phage	JC virus	3					Live Bacteria	1		Zheng & Liu (2007)	10	0	0
	Upflow anaerobic sludge blanket	7	4	1	2		JC virus	Male Specific Coliphage	9					Dead Bacteria	1		Beck et al., 2013	32	46	0
	Secondary sedimentation	6	3	0	3		Male Specific Coliphage	MS2	98								Ekeren et al., 2016	2	14	0
	Slow sand filtration	6	0	0	6		MS2	Norovirus	17								Friedler et al., 2011	0	6	0
	Nanofiltration	4	1	0	3		Norovirus	Norovirus-GIA	7								Friedler et al., 2005	0	1	0
	Disc filter	2	0	0	2		Norovirus-GIA	Norovirus-GIB	7								Friedler et al., 2006	0	3	0
	Underground storage tank	1	0	0	1		Norovirus-GIB	Norovirus-GII	7								Winward et al., 2008b	0	3	0
	Storage pond	1	0	0	1		Norovirus-GII	OX174	4								El Hamouri et al., 2008	0	1	0
	UV + Peroxydisulfate	1	0	0	1		OX174	Phage	3								Frieder et al., 2011	0	18	0
	Oxidation ditch	1	1	0	0		Phage	Phage T4	17								Friedler and Gilboa, 2010	1	3	0
	Rotating biological contactor	1	1	0	0		Phage T4	Phage T7	9								Winward et al., 2008c	0	12	0
	Reverse Osmosis	1	1	0	0		Phage T7	Poliovirus	12								Russo et al. (2019)	6	18	6
		1150	593	86	471		Poliovirus	Poliovirus 1	8								Stefanakis et al. (2018)	9	9	0
							Poliovirus 1	PRD-1	4								Kaliakatsos et al. (2019)	1	6	0
							PRD-1	Reovirus	12								Chaudhry et al. (2015)	3	0	0
							Reovirus	Rotavirus	4								Olson et al. (2005)	8	4	0
							Rotavirus	Sapovirus	3								Pundsack et al. (2001)	0	15	0
							Sapovirus	Somatic coliphage	61								Seeger et al. (2016)	0	6	0
							Somatic coliphage	Total culturable virus	12								Gomez et al. (2006)	0	6	0
							Total culturable virus	Vibriophage	2								Maciel et al. (2021)	0	12	0
							Vibriophage		0								Schang et al. (2021)	7	28	0
																	Ghayeni et al. (1999)	0	22	0
																	Oliveira et al. (2022)	0	3	0
																	Sigmon et al., 2015	20	4	0
																	Bohrerova et al.,2008	18	9	0
																	Katz et al. (2017)	53	9	10
																	0

## Sheet: Table 1
											LRCs						LRVs
	Unit Process	Influencing Factors	LRCs (min-max)			LRVs (min-max[n])					virus	virus	protozoa	protozoa	bacteria	bacteria	virus	virus	protozoa	protozoa	bacteria	bacteria	virus	protozoa	bacteria
			V	P	B	V	P	B			min	max	min	max	min	max	min	max	min	max	min	max	n	n	n
	UV	turbidity, total suspended solids, UVT, pH, temperature	0.5-6	0.5-6	n.d.	-0.4-5.8 [159]	0.1-3.4 [28]	-0.3-8.3 [166]		UV	0.5	6	0.5	6	0	0	-0.4	5.8	0.1	3.4	-0.3	8.3	159	28	166
	UV + H2O2		6-6	6-6	n.d.	0.9-4 [23]	0.7-2.2 [3]	0.4-5 [12]		UV + H2O2	6	6	6	6	0	0	0.9	4	0.7	2.2	0.4	5	23	3	12
	Membrane bioreactor	Temperature, HRT, SRT, MLSS, membrane fouling and cleaning, membrane ageing and failures	1-1.5	2-2.5	4-4	1.1-8.7 [143]	1.4-6 [13]	3.4-7.5 [46]		Membrane bioreactor	1	1.5	2	2.5	4	4	1.1	8.7	1.4	6	3.4	7.5	143	13	46
	Chlorine	turbidity, temperature, pH, disinfection demand	1-4	0-3	1-4	-0.4-6.5 [83]	0.4-0.7 [2]	0.3-8 [55]		Chlorine	1	4	0	3	1	4	-0.4	6.5	0.4	0.7	0.3	8	83	2	55
	Ozone	pH, turbidity, TSS, inorganic ozone demand, dissolved organic content, temperature	1-4	0.25-3	1-4	0.2-5.6 [30]	2-2 [14]	0.3-4 [20]		Ozone	1	4	0.25	3	1	4	0.2	5.6	2	2	0.3	4	30	14	20
	Microfiltration or Ultrafiltration	transmembrane pressure, temperature, turbidity	n.d.	4-4	n.d.	0.3-5.8 [24]	n.d.	1.5-7.4 [24]		Microfiltration	0	0	0	0	0	0	0.3	5.8	0	0	1.5	7.4	16	0	23
	Reverse Osmosis and Nanofiltration	membrane type, permeate flux, cross-flow velocity, recovery, pH, temperature, ionic strength, DOC	2-4	2-4	2-4	2.4-3.9 [33]	n.d.	0-1.9 [28]		Ultrafiltration	0	0	0	0	0	0	0.8	4.9	0	0	4.7	4.7	8	0	1
	Secondary Activated Sludge	SRT	2-4	2-4	2-4	2.4-3.9 [33]	n.d.	0-1.9 [28]		Microfiltration or Ultrafiltration	0	0	4	4	0	0	0.3	5.8	0	0	1.5	7.4	24	0	24
	*V=virus, P=protozoa, B=bacteria, n.d.=no data, UV=ultraviolet radiation, H2O2=hydrogen peroxide, UVT=UV transmittance, TSS=total suspended solids, HRT=hydraulic retention time, SRT=solids retention time, MLSS=mixed liquor suspended solids, DOC=dissolved organic carbon (-#) is used to note a negative value. [n] for LRV's denotes number of entries in the database in total for that unit process-pat…									Reverse Osmosis	2	2	2	2	0	0	3.9	3.9	0	0	0	0	32	0	25
										Nanofiltration	0	0	0	0	0	0	2.4	2.4	0	0	1.8	1.9	1	0	3
										Reverse Osmosis and Nanofiltration	2	4	2	4	2	4	2.4	3.9	0	0	0	1.9	33	0	28
										Activated Sludge	0	0	0	0	0	0	0.8	3.5	1.1	3.5	1.2	3.2	28	12	17

## Sheet: Figures 1-3
								Minimums								Maximums								Virus Figure							Bacteria Figure							Protozoa Figure
	ID	Source	UP	Pathogen		Ave.		UP (Unique)	Virus	Bacteria	Protozoa	Escherichia coli	MS2	Adenovirus		UP (Unique)	Virus	Bacteria	Protozoa	Escherichia coli	MS2	Adenovirus			Count	Labels	Virus Sorting	Virus LRV Minimum	Virus LRV Maximum			Count	Labels	Bacteria Sorting	Bacteria LRV Minimum	Bacteria LRV Maximum			Count	Labels	Protozoa Sorting	Protozoa LRV Minimum	Protozoa LRV Maximum
	1	Bounty et al. (2012)	UV	Virus	Adenovirus	4		UV	-0.369911	-0.30103	0.06	0	0.71	-0.369911		UV	5.8	8.3	3.43	5.6	5.8	4		Membrane bioreactor	90	Membrane bioreactor (90)	4.62	1.14	8.1		Peat Filter	9	Peat Filter (9)	6.7	4.5	8.9		Membrane bioreactor	3	Membrane bioreactor (3)	2.655	1.44	3.87
	2	Bounty et al. (2012)	UV + H2O2	Virus	Adenovirus	4		Membrane bioreactor	1.14	4.52	1.44	4.97	0	2.384		Membrane bioreactor	8.1	7.49136	3.87	6.8451	0	4.85576		Peat Filter	4	Peat Filter (4)	4.9	2.8	7		Sand filter	18	Sand filter (18)	4.34056	0.181115	8.5		Activated sludge	12	Activated sludge (12)	2.305	1.09	3.52
	3	Linden et al. (2012)	UV	Bacteria	Coliform	3.24		Chlorine	-0.424269	0.28	0.41	0.28	1.03	-0.424269		Chlorine	6.5	8	0.65	7.1	6.5	0.929419		Chlorine	83	Chlorine (83)	3.03787	-0.424269	6.5		UV	137	UV (137)	3.99949	-0.30103	8.3		UV	28	UV (28)	1.745	0.06	3.43
	4	Linden et al. (2012)	UV	Bacteria	Coliform	3.19		Ozone	0.2	0.322835	2	0	0.2	0		Ozone	5.6	2.9	2	0	5.6	0		UV	136	UV (136)	2.71504	-0.369911	5.8		Chlorine	55	Chlorine (55)	4.14	0.28	8		UV + H2O2	3	UV + H2O2 (3)	1.42	0.67	2.17
	5	Linden et al. (2012)	UV	Bacteria	Coliform	4.56		Activated sludge	0.75	1.22	1.09	2.25	0	2.12		Activated sludge	3.47	3.23	3.52	3.23	0	2.12		Microfiltration	16	Microfiltration (16)	3.05	0.3	5.8		Membrane bioreactor	37	Membrane bioreactor (37)	6.00568	4.52	7.49136		Ozone	14	Ozone (14)	2	2	2
	6	Linden et al. (2012)	UV	Bacteria	Coliform	4.85		Chloramination	1	0	0	0	0	0		Chloramination	4	0	0	0	0	0		Ozone	10	Ozone (10)	2.9	0.2	5.6		UV + PAA	20	UV + PAA (20)	3.545	0.93	6.16		Wetland	3	Stormwater Wetland (3)	1.03	0.46	1.6
[truncated: 1,145 more rows]

## Sheet: References
Beck, S.E., Rodriguez, R.A., Salveson, A., Goel, N., Rhodes, S., Kehoe, P., Linden, K.G., 2013. Disinfection Methods for Treating Low TOC, Light Graywater to California Title 22 Water Reuse Standards. Journal of Environmental Engineering 139, 1137–1145. https://doi.org/10.1061/(asce)ee.1943-7870.0000738
[truncated: 52 more rows]

[truncated: 3 more sheets: Chlorine, Chlorine_LRC, Variables]
